# Supplementary material for: Long-term caffeine treatment of Alzheimer mouse models ameliorates behavioural deficits and neuron loss and promotes cellular and molecular markers of neurogenesis
Source: Cell Mol Life Sci. 2021 Dec 16;79(1):55. doi: 10.1007/s00018-021-04062-8 (PMC8738505; doi:10.1007/s00018-021-04062-8)
Supplement: Supplementary file 2 — Supplementary file2 (XLSX 137 KB) [file 18_2021_4062_MOESM2_ESM.xlsx]

## Sheet: Legend
Suoplemental tables
Table S1	Differentially expressed genes between vehicle-treated WT and Tg4-42 mice
Table S2	Differentially expressed genes between vehicle-treated WT and caffeine-treated Tg4-42 mice
Table S3	Differentially expressed genes between vehicle- and caffeine-treated Tg4-42 mice
Table S4	GO-term analysis for the 622 differentially expressed genes between vehicle- and caffeine-treated Tg4-42 mice

## Sheet: table S1
	ext_gene	baseMean	log2FoldChange	lfcSE	stat	pvalue	padj
ENSMUSG00000097431	Gm26782	140.816	-2.44481	0.24651	-9.91769	3.48741e-23	8.15822e-20
ENSMUSG00000072572	Slc39a2	108.034	-2.26952	0.279644	-8.11574	4.82817e-16	7.5298e-13
ENSMUSG00000021840	Mapk1ip1l	139.109	-1.92239	0.225462	-8.52647	1.50882e-17	3.0254e-14
ENSMUSG00000017491	Rarb	60.2001	-1.70381	0.322157	-5.28876	1.23147e-07	0.000130517
ENSMUSG00000022193	Psmb5	224.202	-1.36615	0.214023	-6.38318	1.73449e-10	2.02877e-07
ENSMUSG00000022899	Slc15a2	256.704	-1.16525	0.268019	-4.34763	1.37618e-05	0.0113624
ENSMUSG00000021910	Nisch	3986.06	-0.56124	0.137884	-4.07038	4.69364e-05	0.03294
ENSMUSG00000104546	Gm43858	345.856	0.994276	0.225325	4.41263	1.02124e-05	0.00955609
ENSMUSG00000089679	Gm16299	117.169	1.09271	0.249054	4.38746	1.14684e-05	0.0100606
ENSMUSG00000056999	Ide	1907.93	1.13902	0.215782	5.27859	1.30183e-07	0.000130517
ENSMUSG00000096780	Tmem181b-ps	622.571	1.15063	0.139601	8.24229	1.68946e-16	2.96415e-13
ENSMUSG00000047632	Fgfbp3	90.0132	1.30972	0.327023	4.00498	6.20229e-05	0.0395706
ENSMUSG00000028188	Spata1	82.3851	1.39017	0.325708	4.26816	1.97094e-05	0.015369
ENSMUSG00000022177	Haus4	76.3324	1.3988	0.329692	4.24274	2.20808e-05	0.0163119
ENSMUSG00000035726	Supt16	797.779	1.49167	0.149848	9.95452	2.40982e-23	6.76485e-20
ENSMUSG00000097416	Gm26670	32.3874	1.65401	0.412239	4.01225	6.01433e-05	0.0395706
ENSMUSG00000059674	Cdh24	77.3502	2.18754	0.324598	6.73922	1.59241e-11	2.03191e-08
ENSMUSG00000091089	A930018M24Rik	549.543	2.24669	0.207253	10.8403	2.21642e-27	7.77741e-24
ENSMUSG00000032011	Thy1	5396.8	2.64625	0.15514	17.0572	3.08909e-65	2.16792e-61
ENSMUSG00000005892	Trh	519.963	4.43373	0.241933	18.3263	5.10712e-75	7.16835e-71
ENSMUSG00000107470	Gm3375	175.957	6.21474	0.494837	12.5592	3.5403e-36	1.65639e-32
ENSMUSG00000086420	Gm8865	70.1609	9.57123	1.22035	7.84304	4.39761e-15	6.17248e-12

## Sheet: table S2
	ext_gene	baseMean	log2FoldChange	lfcSE	stat	pvalue	padj
ENSMUSG00000086420	Gm8865	70.1609	8.91845	1.2213	7.30245	2.82578e-13	3.24094e-10
ENSMUSG00000107470	Gm3375	175.957	6.35153	0.494207	12.852	8.38558e-38	3.84702e-34
ENSMUSG00000005892	Trh	519.963	4.37085	0.241762	18.0791	4.65406e-73	6.40538e-69
ENSMUSG00000032011	Thy1	5396.8	2.76684	0.155071	17.8424	3.31109e-71	2.27853e-67
ENSMUSG00000059674	Cdh24	77.3502	2.54002	0.320584	7.9231	2.31653e-15	3.9853e-12
ENSMUSG00000091089	A930018M24Rik	549.543	2.45793	0.206593	11.8975	1.22006e-32	4.19792e-29
ENSMUSG00000022177	Haus4	76.3324	1.73843	0.325576	5.33957	9.31675e-08	6.10602e-05
ENSMUSG00000021990	Spata13	210.043	1.7338	0.22452	7.72224	1.14299e-14	1.5731e-11
ENSMUSG00000035726	Supt16	797.779	1.46604	0.149579	9.80107	1.11396e-22	2.55525e-19
ENSMUSG00000022176	Rem2	304.077	1.31053	0.248931	5.26464	1.40465e-07	8.05511e-05
ENSMUSG00000090291	Lrrc10b	223.421	1.27398	0.249638	5.10329	3.33797e-07	0.000139214
ENSMUSG00000035486	Plk5	685.359	1.21205	0.239441	5.06198	4.14918e-07	0.000167956
ENSMUSG00000041235	Chd7	417.048	1.20854	0.233159	5.18332	2.17969e-07	0.000103445
ENSMUSG00000028749	Pla2g2f	58.6735	1.20619	0.342494	3.52178	0.000428667	0.0225181
ENSMUSG00000037406	Htra4	105.89	1.18646	0.300781	3.9446	7.99334e-05	0.00763975
ENSMUSG00000022505	Emp2	232.726	1.17396	0.279161	4.20531	2.60726e-05	0.00327167
ENSMUSG00000083827	Gm15712	309.248	1.16145	0.252811	4.59416	4.34493e-06	0.00103102
ENSMUSG00000031802	Phxr4	295.888	1.14741	0.254105	4.51549	6.3171e-06	0.00133757
ENSMUSG00000055370	Gm9968	191.191	1.13403	0.293744	3.86063	0.000113097	0.00985157
ENSMUSG00000102721	A630081D01Rik	127.861	1.059	0.288004	3.67703	0.000235968	0.0151884
ENSMUSG00000071226	Cecr2	348.823	1.05872	0.239675	4.41732	9.99331e-06	0.00178621
ENSMUSG00000103192	Gm37645	123.045	1.05506	0.275302	3.83237	0.000126914	0.0103517
ENSMUSG00000021221	Dpf3	156.738	1.0456	0.258042	4.05208	5.07645e-05	0.00541606
ENSMUSG00000034209	Rasl10a	1405.8	1.04402	0.236334	4.41756	9.98191e-06	0.00178621
ENSMUSG00000037679	Inf2	180.845	1.04043	0.232158	4.48154	7.4108e-06	0.00147819
ENSMUSG00000046318	Ccbe1	283.681	1.03521	0.232712	4.44844	8.64962e-06	0.00161775
ENSMUSG00000104488	Gm38062	125.009	0.978478	0.279877	3.4961	0.00047211	0.0234572
ENSMUSG00000006362	Cbfa2t3	202.244	0.977029	0.234304	4.16992	3.04713e-05	0.00368461
ENSMUSG00000007613	Tgfbr1	303.163	0.975427	0.203933	4.78307	1.72634e-06	0.000527993
ENSMUSG00000055320	Tead1	300.487	0.971114	0.201651	4.81582	1.46599e-06	0.000469218
ENSMUSG00000010175	Prox1	1380.82	0.971087	0.222622	4.36205	1.28851e-05	0.00214932
ENSMUSG00000087321	Gm5353	64.3095	0.96929	0.293692	3.30036	0.00096561	0.0370069
ENSMUSG00000033170	Card10	89.2444	0.944853	0.294278	3.21075	0.00132389	0.0446734
ENSMUSG00000022708	Zbtb20	13583.6	0.919777	0.197391	4.65967	3.16721e-06	0.000822458
ENSMUSG00000096780	Tmem181b-ps	622.571	0.913618	0.139714	6.53921	6.18438e-11	6.07969e-08
ENSMUSG00000009216	Fam163b	2238.63	0.911836	0.212063	4.29983	1.70931e-05	0.00255741
ENSMUSG00000041297	Cdk13	502.305	0.907957	0.185836	4.88579	1.03013e-06	0.000349574
ENSMUSG00000044244	Il20rb	306.284	0.879802	0.230774	3.8124	0.000137626	0.0109488
ENSMUSG00000038255	Neurod2	774.794	0.875162	0.182862	4.78593	1.70199e-06	0.000527993
ENSMUSG00000105828	Gm43048	209.823	0.869775	0.241664	3.59911	0.000319309	0.0182351
ENSMUSG00000044167	Foxo1	376.176	0.86019	0.184027	4.67426	2.95022e-06	0.000801502
ENSMUSG00000040441	Slc26a10	659.536	0.857394	0.23449	3.65643	0.000255754	0.0158556
ENSMUSG00000032128	Robo3	424.319	0.852768	0.246229	3.46331	0.000533571	0.0253226
ENSMUSG00000002688	Prkd1	191.533	0.828641	0.254411	3.2571	0.00112559	0.0403232
ENSMUSG00000104034	2900092N22Rik	295.976	0.817191	0.233618	3.49798	0.000468796	0.0234572
ENSMUSG00000052684	Jun	757.869	0.809498	0.213199	3.79692	0.000146505	0.0113918
ENSMUSG00000008734	Gprc5b	329.581	0.806249	0.194288	4.14976	3.32822e-05	0.00394882
ENSMUSG00000010505	Myt1	188.124	0.800688	0.221405	3.6164	0.00029873	0.0177216
ENSMUSG00000029772	Ahcyl2	6017.96	0.800682	0.171609	4.66574	3.07501e-06	0.000813873
ENSMUSG00000059213	Ddn	823.933	0.79894	0.19153	4.17135	3.02798e-05	0.00368461
ENSMUSG00000035168	Tanc1	2464.38	0.797886	0.19136	4.16955	3.052e-05	0.00368461
ENSMUSG00000048251	Bcl11b	960.156	0.79595	0.184995	4.30254	1.68851e-05	0.00255741
ENSMUSG00000058145	Adamts17	304.416	0.795639	0.206979	3.84406	0.000121014	0.0101556
ENSMUSG00000109370	Gm44675	471.576	0.791881	0.152666	5.18701	2.13695e-07	0.000103445
ENSMUSG00000055675	Kbtbd11	546.197	0.788981	0.195285	4.04015	5.34166e-05	0.00563432
ENSMUSG00000031557	Plekha2	488.519	0.788826	0.249073	3.16704	0.00153997	0.0482666
ENSMUSG00000022208	Jph4	1409.43	0.774175	0.145804	5.30969	1.09814e-07	6.64932e-05
ENSMUSG00000108264	Gm20371	633.034	0.771607	0.192501	4.00833	6.11505e-05	0.00632793
ENSMUSG00000027883	Gpsm2	304.719	0.770924	0.228508	3.37373	0.000741569	0.0316963
ENSMUSG00000105894	Gm42710	338.618	0.7676	0.226113	3.39476	0.00068689	0.0301072
ENSMUSG00000066191	Anks6	206.225	0.764015	0.20805	3.67227	0.000240409	0.0153895
ENSMUSG00000034040	Wbscr17	967.429	0.761161	0.19195	3.9654	7.32725e-05	0.00720321
ENSMUSG00000090946	Ccdc71l	252.026	0.758074	0.195694	3.87378	0.000107159	0.00951505
ENSMUSG00000106024	A530083M17Rik	199.568	0.752741	0.22144	3.3993	0.000675585	0.0298973
ENSMUSG00000103225	Gm37731	106.167	0.746444	0.233202	3.20085	0.00137025	0.0452911
ENSMUSG00000087095	Emx2os	126.603	0.745967	0.226104	3.29922	0.000969525	0.0370069
ENSMUSG00000030064	Frmd4b	723.94	0.744838	0.183502	4.05901	4.92808e-05	0.00540386
ENSMUSG00000025867	Cplx2	1865.2	0.743291	0.174912	4.24952	2.14229e-05	0.00297821
ENSMUSG00000026994	Galnt3	234.46	0.73633	0.196957	3.73853	0.000185101	0.0130577
ENSMUSG00000045795	Whamm	265.388	0.736325	0.22622	3.25491	0.0011343	0.0404438
ENSMUSG00000038351	Sgsm2	898.568	0.735845	0.172284	4.27111	1.94502e-05	0.00278847
ENSMUSG00000021061	Sptb	464.626	0.734959	0.19553	3.7588	0.000170732	0.0124989
ENSMUSG00000027217	Tspan18	337.188	0.733754	0.226869	3.23426	0.00121959	0.0423867
ENSMUSG00000030231	Plekha5	2081.52	0.729758	0.169323	4.30985	1.63366e-05	0.0025263
ENSMUSG00000022098	Bmp1	1081.74	0.72975	0.221913	3.28844	0.00100743	0.0377875
ENSMUSG00000038349	Plcl1	200.955	0.729538	0.18788	3.88299	0.00010318	0.00922119
ENSMUSG00000020627	Klhl29	279.847	0.727826	0.206955	3.51683	0.000436733	0.0226786
ENSMUSG00000102326	Gm37788	190.284	0.72627	0.196689	3.69247	0.000222085	0.0146246
ENSMUSG00000029406	Pitpnm2	556.246	0.719499	0.191129	3.76447	0.000166903	0.0123412
ENSMUSG00000090066	1110002E22Rik	139.333	0.710893	0.214531	3.3137	0.000920695	0.036738
ENSMUSG00000023009	Nckap5l	131.485	0.708974	0.220021	3.2223	0.00127168	0.0435756
ENSMUSG00000024112	Cacna1h	722.44	0.70849	0.206909	3.42416	0.000616712	0.0279481
ENSMUSG00000059456	Ptk2b	7907.96	0.707877	0.150933	4.69	2.73202e-06	0.000767364
ENSMUSG00000042686	Jph1	845.265	0.706907	0.17951	3.93798	8.21687e-05	0.00774005
ENSMUSG00000031925	Maml2	483.591	0.705951	0.219469	3.21663	0.00129706	0.0442962
ENSMUSG00000009075	Cabp7	307.161	0.705624	0.211767	3.33207	0.000862015	0.0354147
ENSMUSG00000039477	Tnrc18	187.419	0.702921	0.219509	3.20225	0.00136359	0.0452911
ENSMUSG00000029050	Ski	407.123	0.702628	0.187649	3.74438	0.000180841	0.0130169
ENSMUSG00000022844	Pdia5	186.352	0.699049	0.20798	3.36114	0.000776207	0.0328375
ENSMUSG00000062785	Kcnc3	328.945	0.696009	0.218213	3.18959	0.00142475	0.0459278
ENSMUSG00000089685	Gm9017	318.875	0.695694	0.207588	3.35132	0.00080427	0.0333409
ENSMUSG00000046314	Stxbp6	1364.52	0.693985	0.175697	3.94989	7.81861e-05	0.007525
ENSMUSG00000039087	Rreb1	1150.54	0.692183	0.175909	3.9349	8.32324e-05	0.00774005
ENSMUSG00000022490	Ppp1r1a	995.364	0.690615	0.182424	3.78577	0.00015323	0.0116514
ENSMUSG00000001995	Sipa1l2	496.723	0.685975	0.209961	3.26715	0.00108635	0.03914
ENSMUSG00000104284	Gm10862	603.071	0.684245	0.193455	3.53697	0.000404747	0.0215974
ENSMUSG00000057156	Homez	264.22	0.682408	0.198323	3.44088	0.000579816	0.026689
ENSMUSG00000031618	Nr3c2	2929.84	0.681075	0.153146	4.44724	8.69824e-06	0.00161775
ENSMUSG00000025128	Bhlhe22	307.93	0.677217	0.187548	3.61089	0.000305143	0.017892
ENSMUSG00000030766	Arhgap17	771.7	0.673445	0.175124	3.84553	0.000120292	0.0101556
ENSMUSG00000028382	Ptbp3	422.639	0.666081	0.177457	3.75347	0.000174401	0.0126331
ENSMUSG00000103808	Gm37060	590.458	0.653782	0.18817	3.47443	0.00051194	0.0248969
ENSMUSG00000003378	Grik5	501.807	0.648918	0.203494	3.18888	0.00142826	0.0459278
ENSMUSG00000022231	Sema5a	1973.78	0.647822	0.200659	3.22848	0.00124451	0.0429278
ENSMUSG00000029673	Auts2	2007.58	0.647323	0.162128	3.99266	6.53349e-05	0.00656354
ENSMUSG00000109162	2900027M19Rik	633.846	0.645275	0.163884	3.93739	8.2374e-05	0.00774005
ENSMUSG00000022197	Pdzd2	628.343	0.645176	0.190364	3.38917	0.000701034	0.0306296
ENSMUSG00000062563	Cys1	383.456	0.63569	0.183913	3.45648	0.000547275	0.0257349
ENSMUSG00000033585	Ndn	4169.31	0.633137	0.191992	3.29772	0.000974726	0.0370069
ENSMUSG00000025571	Tnrc6c	1675.82	0.630088	0.163563	3.85228	0.000117024	0.0100761
ENSMUSG00000041115	Iqsec2	331.319	0.629031	0.179033	3.51349	0.000442256	0.0227969
ENSMUSG00000028565	Nfia	765.559	0.623465	0.184175	3.38518	0.000711314	0.0309804
ENSMUSG00000006435	Neurl1a	383.948	0.618251	0.190713	3.24179	0.00118783	0.0417042
ENSMUSG00000029428	Stx2	463.31	0.610567	0.161131	3.78927	0.000151093	0.011612
ENSMUSG00000036023	Parp2	1152.08	0.609917	0.128974	4.729	2.25627e-06	0.00066618
ENSMUSG00000052040	Klf13	579.93	0.608248	0.18047	3.37036	0.000750696	0.0319871
ENSMUSG00000059866	Tnip2	1451.48	0.603886	0.166003	3.63781	0.000274965	0.0167012
ENSMUSG00000038665	Dgki	439.085	0.603357	0.182262	3.31039	0.000931663	0.036738
ENSMUSG00000044164	Rnf182	1104.02	0.600808	0.171544	3.50236	0.000461156	0.0234202
ENSMUSG00000052125	F730043M19Rik	741.682	0.59224	0.187835	3.15297	0.00161616	0.049102
ENSMUSG00000029287	Tgfbr3	492.092	0.591632	0.187635	3.1531	0.00161547	0.049102
ENSMUSG00000023886	Smoc2	1250.35	0.589139	0.185123	3.18243	0.00146047	0.0464213
ENSMUSG00000040929	Rfx3	3838.5	0.589056	0.172073	3.42329	0.000618685	0.0279481
ENSMUSG00000027007	Ssfa2	384.989	0.586353	0.183699	3.19192	0.00141332	0.0458762
ENSMUSG00000029765	Plxna4	2618.32	0.585919	0.168453	3.47824	0.000504717	0.0247204
ENSMUSG00000039713	Plekhg5	2430.73	0.585115	0.152598	3.83435	0.000125896	0.0103517
ENSMUSG00000060216	Arrb2	687.641	0.584204	0.171333	3.40976	0.000650197	0.0291003
ENSMUSG00000038020	Rapgefl1	1529.24	0.580576	0.152422	3.80901	0.000139525	0.0110361
ENSMUSG00000032547	Ryk	281.99	0.576166	0.180153	3.1982	0.0013829	0.0453162
ENSMUSG00000003199	Mpnd	960.74	0.575344	0.175379	3.28057	0.00103598	0.0383141
ENSMUSG00000033767	D930015E06Rik	997.897	0.569283	0.171232	3.32462	0.000885384	0.0360917
ENSMUSG00000034731	Dgkh	1705.29	0.569017	0.147345	3.86181	0.000112549	0.00985157
ENSMUSG00000042757	Tmem108	2090.45	0.567044	0.16452	3.44665	0.000567585	0.0263908
ENSMUSG00000019467	Arhgef25	2370.22	0.565688	0.170293	3.32185	0.000894228	0.0360917
ENSMUSG00000043301	Kcnj6	1338.71	0.564469	0.155273	3.63532	0.000277634	0.0167591
ENSMUSG00000030317	Timp4	393.588	0.563214	0.164907	3.41535	0.000637002	0.0286505
ENSMUSG00000038143	Stox2	733.816	0.561097	0.143842	3.9008	9.58762e-05	0.00877674
ENSMUSG00000025969	Nrp2	929.079	0.554381	0.170616	3.2493	0.00115691	0.0411375
ENSMUSG00000007411	Mark3	1225.67	0.552442	0.150699	3.66588	0.000246491	0.0156768
ENSMUSG00000016386	Mpped2	1055.93	0.538549	0.163952	3.2848	0.00102055	0.0379618
ENSMUSG00000031833	Mast3	2148.96	0.532356	0.16561	3.21451	0.00130668	0.0444492
ENSMUSG00000064043	Trerf1	1145.48	0.531662	0.158206	3.36057	0.000777812	0.0328375
ENSMUSG00000039262	Prrc2b	802.606	0.529112	0.166183	3.18392	0.00145297	0.0462898
ENSMUSG00000050751	Pgbd5	1381.97	0.521084	0.152027	3.42757	0.000609002	0.0277539
ENSMUSG00000037287	Tbcel	545.263	0.517293	0.163494	3.16399	0.00155623	0.0482666
ENSMUSG00000058975	Kcnc1	884.118	0.516172	0.16097	3.20663	0.001343	0.0449725
ENSMUSG00000041308	Sntb2	842.352	0.515289	0.143736	3.58497	0.000337113	0.0187841
ENSMUSG00000038248	Sobp	528.446	0.514761	0.150986	3.40933	0.00065123	0.0291003
ENSMUSG00000045038	Prkce	1949.92	0.505215	0.159108	3.17529	0.00149687	0.0472511
ENSMUSG00000032024	Clmp	414.501	0.502905	0.159764	3.1478	0.00164505	0.0498698
ENSMUSG00000024515	Smad4	454.328	0.501652	0.156853	3.19822	0.0013828	0.0453162
ENSMUSG00000052544	St6galnac3	938.261	0.497764	0.157427	3.16187	0.00156762	0.0484834
ENSMUSG00000038473	Nos1ap	1847.05	0.497177	0.147268	3.376	0.000735488	0.0315343
ENSMUSG00000018501	Ncor1	3006.99	0.477228	0.131478	3.62973	0.000283717	0.0169082
ENSMUSG00000020647	Ncoa1	1218.08	0.471906	0.134083	3.51951	0.000432347	0.0226251
ENSMUSG00000030096	Slc6a6	2502.84	0.466832	0.132493	3.52343	0.000425993	0.0225023
ENSMUSG00000021719	Rgs7bp	1735.13	0.463534	0.13232	3.50314	0.000459808	0.0234202
ENSMUSG00000034910	Pygo1	614.332	0.457262	0.138597	3.29922	0.000969547	0.0370069
ENSMUSG00000002748	Baz1b	1615.11	0.457233	0.14002	3.26547	0.00109282	0.0392702
ENSMUSG00000030257	Srgap3	2130.06	0.455536	0.138506	3.28893	0.00100569	0.0377875
ENSMUSG00000035569	Ankrd11	2731.23	0.454272	0.14059	3.23117	0.00123283	0.0427263
ENSMUSG00000028161	Ppp3ca	17919.5	0.453758	0.142713	3.17952	0.00147521	0.0466744
ENSMUSG00000062232	Rapgef2	862.262	0.44959	0.141391	3.17976	0.00147399	0.0466744
ENSMUSG00000020362	Cnot6	965.91	0.422082	0.124819	3.38155	0.000720771	0.0310531
ENSMUSG00000031605	Klhl2	2052.72	0.41595	0.128039	3.2486	0.00115973	0.0411375
ENSMUSG00000032740	Ccdc88a	4402.24	0.393073	0.123995	3.17006	0.00152407	0.04789
ENSMUSG00000008575	Nfib	8508.33	0.392485	0.118152	3.32186	0.000894189	0.0360917
ENSMUSG00000003814	Calr	8969.23	-0.391607	0.124183	-3.15348	0.00161338	0.049102
ENSMUSG00000000632	Sez6	4504.09	-0.401391	0.122471	-3.27744	0.00104754	0.038549
ENSMUSG00000036503	Rnf13	2957.88	-0.404562	0.126442	-3.1996	0.00137618	0.0453119
ENSMUSG00000021194	Chga	3200.96	-0.404581	0.128154	-3.15698	0.00159412	0.048864
ENSMUSG00000061666	Gdpd1	2290.67	-0.407515	0.127652	-3.19238	0.00141103	0.0458762
ENSMUSG00000055254	Ntrk2	3161.37	-0.413164	0.130583	-3.16401	0.00155613	0.0482666
ENSMUSG00000055371	Stam2	825.162	-0.428026	0.132259	-3.23628	0.00121098	0.042224
ENSMUSG00000005882	Uqcc1	1318.61	-0.429217	0.125151	-3.42959	0.000604485	0.0276396
ENSMUSG00000004207	Psap	24132.2	-0.430685	0.131805	-3.2676	0.00108463	0.03914
ENSMUSG00000031517	Gpm6a	36804.5	-0.436728	0.129168	-3.38108	0.000722008	0.0310531
ENSMUSG00000021687	Scamp1	6265.73	-0.437261	0.136406	-3.20558	0.0013479	0.0450272
ENSMUSG00000055022	Cntn1	7412.27	-0.437728	0.126985	-3.44708	0.000566688	0.0263908
ENSMUSG00000030835	Nomo1	995.91	-0.440052	0.139835	-3.14693	0.00164997	0.0499088
ENSMUSG00000027006	Dnajc10	2610.96	-0.441187	0.125841	-3.50592	0.000455038	0.0232814
ENSMUSG00000071657	Bscl2	2838.32	-0.442149	0.124355	-3.55555	0.000377194	0.0205191
ENSMUSG00000025607	Copg2	1302.15	-0.442219	0.131863	-3.35363	0.000797589	0.0331724
ENSMUSG00000023328	Ache	1280.71	-0.447032	0.139679	-3.20042	0.00137226	0.0452911
ENSMUSG00000003363	Pld3	8946.83	-0.447042	0.139268	-3.20995	0.00132758	0.0446734
ENSMUSG00000050043	Tmx2	3164.18	-0.449309	0.135627	-3.31282	0.000923599	0.036738
ENSMUSG00000075478	Slitrk1	1467.26	-0.449636	0.126718	-3.5483	0.00038772	0.0209262
ENSMUSG00000056812	St8sia3	2688.78	-0.450051	0.11927	-3.77338	0.000161048	0.012112
ENSMUSG00000004031	Brinp2	2152.7	-0.450748	0.143272	-3.14609	0.00165467	0.0499414
ENSMUSG00000037251	Pomk	1434.28	-0.451749	0.12514	-3.60996	0.000306244	0.017892
ENSMUSG00000038497	Tmco3	1284.31	-0.454672	0.126694	-3.58875	0.000332264	0.018758
ENSMUSG00000031708	Tecr	8329.98	-0.456241	0.142536	-3.20088	0.00137011	0.0452911
ENSMUSG00000055943	Emc7	3281.21	-0.457916	0.138738	-3.30058	0.000964853	0.0370069
ENSMUSG00000034708	Grn	1387.65	-0.45855	0.143847	-3.18775	0.00143382	0.0459993
ENSMUSG00000040774	Cept1	1946.48	-0.460602	0.143471	-3.21043	0.00132539	0.0446734
ENSMUSG00000022180	Slc7a8	1339.42	-0.462153	0.142348	-3.24664	0.00116777	0.0413162
ENSMUSG00000079037	Prnp	30832	-0.46241	0.120142	-3.84885	0.000118673	0.0101447
ENSMUSG00000063531	Sema3e	1306.03	-0.462736	0.122694	-3.77147	0.000162292	0.0121392
ENSMUSG00000005514	Por	2853.67	-0.462775	0.133425	-3.46843	0.000523515	0.025072
ENSMUSG00000026179	Pnkd	2978.68	-0.463873	0.119893	-3.86907	0.000109252	0.00963872
ENSMUSG00000024304	Cdh2	1219.44	-0.464572	0.133867	-3.47041	0.000519669	0.0250077
ENSMUSG00000018507	Trpv2	690.854	-0.468788	0.148393	-3.15909	0.0015826	0.048619
ENSMUSG00000021830	Txndc16	2549.19	-0.46911	0.14603	-3.21243	0.00131619	0.0446175
ENSMUSG00000033793	Atp6v1h	4177.96	-0.470086	0.127152	-3.69704	0.000218126	0.014478
ENSMUSG00000024150	Mcfd2	2931.33	-0.4724	0.139069	-3.39688	0.000681594	0.0300666
ENSMUSG00000027500	Stmn2	3390.05	-0.473375	0.149621	-3.16383	0.0015571	0.0482666
ENSMUSG00000034152	Exoc3	1521.07	-0.473476	0.14456	-3.27529	0.00105555	0.0386372
ENSMUSG00000016831	Tox4	967.751	-0.473722	0.148768	-3.18431	0.00145101	0.0462898
ENSMUSG00000040907	Atp1a3	20190.2	-0.47455	0.144424	-3.28581	0.00101688	0.0379278
ENSMUSG00000021814	Anxa7	985.681	-0.478578	0.145112	-3.29799	0.000973813	0.0370069
ENSMUSG00000058454	Dhcr7	799.199	-0.482213	0.14702	-3.27992	0.00103838	0.0383141
ENSMUSG00000020368	Canx	10080.4	-0.482414	0.13721	-3.5159	0.000438273	0.0226786
ENSMUSG00000032507	Fbxl2	1336.04	-0.483974	0.146539	-3.30271	0.00095756	0.0370069
ENSMUSG00000044912	Syt16	1942.84	-0.484237	0.146449	-3.30652	0.000944617	0.0368798
ENSMUSG00000034958	Atcay	2997.72	-0.486013	0.146255	-3.32304	0.000890412	0.0360917
ENSMUSG00000068923	Syt11	20470.2	-0.487051	0.135765	-3.58747	0.000333903	0.018758
ENSMUSG00000040462	Os9	2991.94	-0.488221	0.134131	-3.63988	0.000272766	0.0166848
ENSMUSG00000020142	Slc1a4	915.993	-0.490525	0.150108	-3.26781	0.00108381	0.03914
ENSMUSG00000022816	Fstl1	1301.39	-0.491054	0.128647	-3.81708	0.000135041	0.0108057
ENSMUSG00000023011	Faim2	8933.14	-0.49317	0.139436	-3.53689	0.000404862	0.0215974
ENSMUSG00000013662	Atad1	3890.7	-0.493383	0.138121	-3.57211	0.000354113	0.0194946
ENSMUSG00000029153	Ociad2	2395.94	-0.497312	0.148889	-3.34016	0.000837294	0.0346057
ENSMUSG00000027642	Rpn2	3547.75	-0.498537	0.128208	-3.88851	0.000100863	0.00913274
ENSMUSG00000056429	Tgoln1	5257.78	-0.503409	0.137498	-3.66121	0.000251029	0.0158327
ENSMUSG00000024981	Acsl5	1984.98	-0.503817	0.159198	-3.16473	0.00155229	0.0482666
ENSMUSG00000039838	Slc45a1	1354.03	-0.505227	0.135164	-3.73789	0.00018557	0.0130577
ENSMUSG00000046798	Cldn12	1502.43	-0.506002	0.150383	-3.36476	0.000766105	0.0325429
ENSMUSG00000014177	Tvp23b	1005.7	-0.506085	0.149056	-3.39526	0.000685638	0.0301072
ENSMUSG00000054469	Lclat1	705.893	-0.507365	0.134383	-3.77552	0.000159676	0.0120748
ENSMUSG00000035776	Cd99l2	1738.42	-0.509073	0.133326	-3.81825	0.000134401	0.0108057
ENSMUSG00000000594	Gm2a	810.739	-0.511277	0.154713	-3.30469	0.00095082	0.0369665
ENSMUSG00000036534	Slc38a7	634.527	-0.511679	0.146565	-3.49114	0.000480959	0.0238109
ENSMUSG00000035681	Kcnc2	2101.37	-0.512229	0.158287	-3.23608	0.00121183	0.042224
ENSMUSG00000024130	Abca3	850.955	-0.513808	0.139008	-3.69625	0.000218806	0.014478
ENSMUSG00000003458	Ncstn	2090.6	-0.514226	0.116001	-4.43295	9.29529e-06	0.00170575
ENSMUSG00000019087	Atp6ap1	13368.4	-0.514268	0.126683	-4.05947	4.91832e-05	0.00540386
ENSMUSG00000021573	Tppp	3442.33	-0.514745	0.15681	-3.2826	0.00102855	0.0381563
ENSMUSG00000029782	Tmem209	771.782	-0.515136	0.162701	-3.16614	0.00154474	0.0482666
ENSMUSG00000039740	Alg2	4028.13	-0.516319	0.148384	-3.47962	0.000502119	0.024681
ENSMUSG00000031903	Pla2g15	807.413	-0.522879	0.145822	-3.58573	0.000336135	0.0187841
ENSMUSG00000030469	Zfp719	1149.79	-0.524096	0.147388	-3.55588	0.00037671	0.0205191
ENSMUSG00000079179	Rab10os	4396.93	-0.524591	0.158436	-3.31105	0.00092946	0.036738
ENSMUSG00000001924	Uba1	2493.7	-0.525876	0.151669	-3.46727	0.000525772	0.025072
ENSMUSG00000038486	Sv2a	7940.74	-0.526477	0.129645	-4.06091	4.88825e-05	0.00540386
ENSMUSG00000027698	Nceh1	3784.3	-0.527585	0.139278	-3.78799	0.000151868	0.011612
ENSMUSG00000068566	Myadm	2044.47	-0.528506	0.134284	-3.93574	8.29417e-05	0.00774005
ENSMUSG00000016534	Lamp2	1697.9	-0.528702	0.138378	-3.82071	0.000133069	0.0107731
ENSMUSG00000006641	Slc5a6	604.357	-0.528728	0.151084	-3.49955	0.000466041	0.0234572
ENSMUSG00000031349	Nsdhl	344.606	-0.530117	0.159979	-3.31367	0.000920794	0.036738
ENSMUSG00000021066	Atl1	4060.07	-0.532139	0.125347	-4.24533	2.18267e-05	0.00300401
ENSMUSG00000041708	Mpped1	2029.52	-0.532231	0.14358	-3.70685	0.000209854	0.0142724
ENSMUSG00000022261	Sdc2	768.159	-0.532829	0.145594	-3.65968	0.000252529	0.0158327
ENSMUSG00000035245	Eogt	398.137	-0.533147	0.154994	-3.43979	0.000582175	0.0267083
ENSMUSG00000021779	Thrb	742.288	-0.534575	0.166316	-3.21422	0.00130799	0.0444492
ENSMUSG00000005873	Reep5	5456.41	-0.53516	0.164902	-3.24532	0.00117321	0.0414022
ENSMUSG00000019888	Mgat4c	1580.2	-0.537955	0.145076	-3.70808	0.000208837	0.0142724
ENSMUSG00000071862	Lrrtm2	1748.07	-0.538017	0.138532	-3.88371	0.000102874	0.00922119
ENSMUSG00000063362	Alg11	1742.62	-0.538085	0.145316	-3.70288	0.000213169	0.0143114
ENSMUSG00000021266	Wars	1012.14	-0.540286	0.156324	-3.45619	0.00054787	0.0257349
ENSMUSG00000051379	Flrt3	4233.96	-0.541443	0.116748	-4.6377	3.52313e-06	0.000866613
ENSMUSG00000017707	Serinc3	8103.72	-0.541452	0.144183	-3.75531	0.000173124	0.0126069
ENSMUSG00000019877	Serinc1	28601.6	-0.544154	0.134212	-4.05443	5.02575e-05	0.00540386
ENSMUSG00000029767	Calu	2414.4	-0.545877	0.150393	-3.62966	0.00028379	0.0169082
ENSMUSG00000022664	Slc35a5	1790.36	-0.548115	0.124963	-4.3862	1.15346e-05	0.00198439
ENSMUSG00000032422	Snx14	1906.14	-0.54974	0.148526	-3.7013	0.000214494	0.0143305
ENSMUSG00000068040	Tm9sf4	1953.55	-0.550822	0.132866	-4.14569	3.38797e-05	0.00398535
ENSMUSG00000028542	Slc6a9	287.667	-0.552341	0.172153	-3.20843	0.0013346	0.0448003
ENSMUSG00000030754	Copb1	2122.93	-0.556356	0.121705	-4.57134	4.84604e-06	0.0011116
ENSMUSG00000037419	Endod1	1264.65	-0.561062	0.157945	-3.55226	0.000381935	0.0206952
ENSMUSG00000036766	Dner	2105.26	-0.564471	0.133652	-4.22345	2.40595e-05	0.00323745
ENSMUSG00000017390	Aldoc	1589.67	-0.564556	0.176358	-3.2012	0.00136856	0.0452911
ENSMUSG00000060402	Chst8	553.377	-0.565802	0.155754	-3.63268	0.000280496	0.0168579
ENSMUSG00000050587	Lrrc4c	3953.37	-0.565952	0.151831	-3.72752	0.000193375	0.0133848
ENSMUSG00000031391	L1cam	1525.98	-0.567019	0.151716	-3.73737	0.000185956	0.0130577
ENSMUSG00000031696	Vps35	2972.3	-0.567751	0.157261	-3.61024	0.000305917	0.017892
ENSMUSG00000046699	Slitrk4	2412.88	-0.568457	0.153454	-3.70441	0.000211882	0.0142948
ENSMUSG00000038633	Degs1	2482.24	-0.569403	0.155721	-3.65656	0.000255621	0.0158556
ENSMUSG00000027298	Tyro3	1733.69	-0.571448	0.160694	-3.55612	0.000376369	0.0205191
ENSMUSG00000007653	Gabrb2	3224.99	-0.575795	0.160784	-3.58116	0.000342067	0.0189833
ENSMUSG00000062014	Gmfb	2255.08	-0.57804	0.160311	-3.60574	0.000311268	0.0179824
ENSMUSG00000018042	Cyb5r3	973.149	-0.578718	0.154964	-3.73453	0.000188067	0.0131389
ENSMUSG00000008348	Ubc	1412.83	-0.579922	0.165141	-3.51167	0.000445298	0.0228681
ENSMUSG00000033849	B3galt2	2423.74	-0.580065	0.146635	-3.95585	7.62627e-05	0.00739157
ENSMUSG00000029998	Pcyox1	3611.4	-0.580497	0.157715	-3.68067	0.000232621	0.0151733
ENSMUSG00000026904	Slc4a10	7671.97	-0.580531	0.13564	-4.27993	1.8695e-05	0.00270842
ENSMUSG00000042453	Reln	745.683	-0.582725	0.176639	-3.29897	0.000970416	0.0370069
ENSMUSG00000036985	Zdhhc9	809.069	-0.58505	0.150023	-3.89975	9.62935e-05	0.00877674
ENSMUSG00000032932	Hspa13	1709.66	-0.586574	0.164121	-3.57403	0.000351528	0.01943
ENSMUSG00000019810	Fuca2	1289.75	-0.587232	0.131543	-4.46417	8.03781e-06	0.00155809
ENSMUSG00000031278	Acsl4	1282.42	-0.587874	0.179475	-3.27553	0.00105465	0.0386372
ENSMUSG00000019818	Cd164	1346.96	-0.589289	0.156588	-3.76331	0.000167682	0.0123412
ENSMUSG00000016382	Pls3	3548.85	-0.592101	0.147583	-4.01198	6.02116e-05	0.00627797
ENSMUSG00000034501	Pcnx4	1656.3	-0.593514	0.13744	-4.31834	1.57207e-05	0.00245869
ENSMUSG00000078517	Emc1	3059.03	-0.595116	0.133088	-4.4716	7.7637e-06	0.00152645
ENSMUSG00000020495	Smg8	385.175	-0.596165	0.183884	-3.24207	0.00118664	0.0417042
ENSMUSG00000038776	Ephx1	353.318	-0.596454	0.173153	-3.44466	0.000571787	0.0264087
ENSMUSG00000022537	Tmem44	861.127	-0.597716	0.185508	-3.22205	0.00127279	0.0435756
ENSMUSG00000062591	Tubb4a	4043.14	-0.59804	0.175865	-3.40057	0.000672451	0.0298546
ENSMUSG00000022415	Syngr1	5366.13	-0.59986	0.171579	-3.49612	0.000472071	0.0234572
ENSMUSG00000007891	Ctsd	3409.28	-0.601235	0.139162	-4.32041	1.55739e-05	0.00245869
ENSMUSG00000036291	Ap5m1	840.645	-0.602469	0.146172	-4.12164	3.76181e-05	0.00435074
ENSMUSG00000000278	Scpep1	527.846	-0.604708	0.187185	-3.23054	0.00123556	0.0427263
ENSMUSG00000020326	Ccng1	1213.82	-0.605239	0.191495	-3.16059	0.00157448	0.0484891
ENSMUSG00000006782	Cnp	499.409	-0.605578	0.1837	-3.29657	0.000978748	0.0370069
ENSMUSG00000050783	Htr1f	275.641	-0.606384	0.191134	-3.17256	0.00151102	0.0475886
ENSMUSG00000021852	Slc35f4	653.941	-0.609851	0.176317	-3.45884	0.0005425	0.0256578
ENSMUSG00000016179	Camk1g	630.718	-0.612187	0.177421	-3.45047	0.000559602	0.0261966
ENSMUSG00000031604	Msmo1	3275.11	-0.613219	0.16452	-3.72731	0.000193532	0.0133848
ENSMUSG00000020251	Glt8d2	829.117	-0.619905	0.169414	-3.65912	0.000253085	0.0158327
ENSMUSG00000021939	Ctsb	16830.7	-0.622551	0.143057	-4.35178	1.35034e-05	0.00221247
ENSMUSG00000029263	Pigg	529.305	-0.62432	0.168045	-3.71519	0.000203052	0.013973
ENSMUSG00000015656	Hspa8	2236.11	-0.629382	0.168257	-3.74059	0.000183588	0.0130577
ENSMUSG00000064337	mt-Rnr1	330.121	-0.629535	0.190171	-3.31036	0.000931771	0.036738
ENSMUSG00000049872	Fam26e	454.543	-0.632751	0.175302	-3.60949	0.000306801	0.017892
ENSMUSG00000036502	Tmem255a	1237.48	-0.635781	0.199367	-3.189	0.00142764	0.0459278
ENSMUSG00000038602	Slc35f1	1153.34	-0.63672	0.189864	-3.35356	0.000797797	0.0331724
ENSMUSG00000031778	Cx3cl1	16908.1	-0.636757	0.157016	-4.05536	5.00565e-05	0.00540386
ENSMUSG00000047155	Cyp4x1	440.21	-0.638804	0.151928	-4.20465	2.61487e-05	0.00327167
ENSMUSG00000023960	Enpp5	11652.1	-0.641182	0.13826	-4.63752	3.52614e-06	0.000866613
ENSMUSG00000027858	Tspan2	285.134	-0.64212	0.194088	-3.3084	0.000938309	0.0367919
ENSMUSG00000040520	Manea	783.136	-0.642186	0.164006	-3.91562	9.01729e-05	0.0083292
ENSMUSG00000102697	Pcdhac2	701.03	-0.647364	0.148269	-4.36614	1.2646e-05	0.00214873
ENSMUSG00000033061	Resp18	2036.97	-0.647619	0.196941	-3.28839	0.00100763	0.0377875
ENSMUSG00000066189	Cacng3	1702.34	-0.649605	0.180189	-3.60514	0.000311988	0.0179824
ENSMUSG00000040997	Abhd4	227.022	-0.651169	0.177101	-3.67682	0.000236163	0.0151884
ENSMUSG00000033966	Cdkl4	434.355	-0.653764	0.177712	-3.67879	0.000234343	0.0151884
ENSMUSG00000032181	Scg3	1970.49	-0.65484	0.178666	-3.66517	0.000247175	0.0156768
ENSMUSG00000038630	Zkscan16	268.2	-0.655947	0.182438	-3.59544	0.000323839	0.0184173
ENSMUSG00000004558	Ndrg2	914.691	-0.657235	0.186934	-3.51587	0.000438313	0.0226786
ENSMUSG00000021680	Crhbp	852.935	-0.657645	0.205816	-3.19531	0.00139681	0.0456635
ENSMUSG00000026748	Plxdc2	837.368	-0.667583	0.175533	-3.80317	0.000142857	0.0111713
ENSMUSG00000031750	Il34	1094.36	-0.66991	0.176063	-3.80494	0.000141838	0.0111549
ENSMUSG00000044229	Nxpe4	265.384	-0.671956	0.178289	-3.76892	0.000163957	0.0121975
ENSMUSG00000049420	Tmem200a	830.479	-0.673177	0.164068	-4.10305	4.07745e-05	0.0046765
ENSMUSG00000029250	Polr2b	1049.84	-0.675247	0.142839	-4.72732	2.27497e-06	0.00066618
ENSMUSG00000020042	Btbd11	249.625	-0.676035	0.205026	-3.29731	0.000976168	0.0370069
ENSMUSG00000025579	Gaa	8461.5	-0.684864	0.129036	-5.30753	1.1112e-07	6.64932e-05
ENSMUSG00000064293	Cntn4	1937.03	-0.68545	0.216878	-3.16053	0.00157485	0.0484891
ENSMUSG00000021728	Emb	943.399	-0.685668	0.214774	-3.19251	0.00141042	0.0458762
ENSMUSG00000026675	Hsd17b7	395.95	-0.686531	0.157434	-4.36075	1.29618e-05	0.00214932
ENSMUSG00000022351	Sqle	1882.31	-0.687712	0.168515	-4.08101	4.48405e-05	0.00510033
ENSMUSG00000059361	Nrsn2	942.079	-0.688217	0.160058	-4.2998	1.70952e-05	0.00255741
ENSMUSG00000031007	Atp6ap2	10410.6	-0.688286	0.150929	-4.56032	5.10746e-06	0.00115236
ENSMUSG00000029781	Fkbp9	230.236	-0.689698	0.210941	-3.26962	0.00107693	0.03914
ENSMUSG00000050534	Htr5b	262.849	-0.689747	0.198374	-3.47701	0.000507037	0.0247459
ENSMUSG00000030352	Tspan9	335.754	-0.692706	0.212715	-3.25649	0.00112798	0.0403232
ENSMUSG00000024084	Qpct	521.071	-0.693858	0.180128	-3.85204	0.000117138	0.0100761
ENSMUSG00000026220	Slc16a14	172.952	-0.694249	0.211193	-3.28727	0.00101162	0.0378342
ENSMUSG00000066798	Zbtb6	337.532	-0.696497	0.204406	-3.40741	0.000655824	0.0292107
ENSMUSG00000059173	Pde1a	2549.87	-0.697206	0.197902	-3.52298	0.000426731	0.0225023
ENSMUSG00000037049	Smpd1	3038.75	-0.698058	0.142934	-4.88376	1.0408e-06	0.000349574
ENSMUSG00000095432	Zfp748	399.775	-0.699999	0.18888	-3.70605	0.000210513	0.0142724
ENSMUSG00000021360	Gcnt2	523.985	-0.70054	0.173434	-4.03922	5.3629e-05	0.00563432
ENSMUSG00000051726	Kcnf1	1868.36	-0.70085	0.203461	-3.44465	0.000571807	0.0264087
ENSMUSG00000021957	Tkt	1444.29	-0.707208	0.130691	-5.41129	6.25721e-08	4.78433e-05
ENSMUSG00000025647	Shisa5	1422.55	-0.707444	0.168015	-4.21061	2.54684e-05	0.00324557
ENSMUSG00000010803	Gabra1	14303.2	-0.70942	0.166707	-4.2555	2.08586e-05	0.00292936
ENSMUSG00000050164	Mchr1	763.381	-0.711021	0.187556	-3.79097	0.000150058	0.0116025
ENSMUSG00000047261	Gap43	1373.8	-0.711109	0.215087	-3.30614	0.00094591	0.0368798
ENSMUSG00000046178	Nxph1	2006.32	-0.712277	0.17809	-3.99953	6.34677e-05	0.0064657
ENSMUSG00000036295	Lrrn3	3803.72	-0.714785	0.133833	-5.34088	9.24947e-08	6.10602e-05
ENSMUSG00000061273	Mmgt1	627.732	-0.715055	0.205918	-3.47253	0.000515584	0.0248982
ENSMUSG00000021190	Lgmn	2302.07	-0.71805	0.167254	-4.29317	1.76138e-05	0.00260666
ENSMUSG00000031266	Gla	403.247	-0.726371	0.19944	-3.64205	0.000270477	0.0166186
ENSMUSG00000019590	Cyb561	2523.03	-0.727611	0.179422	-4.0553	5.00695e-05	0.00540386
ENSMUSG00000030772	Dkk3	9765.15	-0.730913	0.162387	-4.50105	6.762e-06	0.00138865
ENSMUSG00000016494	Cd34	1833.38	-0.732029	0.209867	-3.48807	0.00048653	0.0240004
ENSMUSG00000049612	Omg	5138.35	-0.732792	0.15005	-4.88365	1.04138e-06	0.000349574
ENSMUSG00000045594	Glb1	604.873	-0.733766	0.158876	-4.61847	3.86575e-06	0.00093341
ENSMUSG00000047557	Lxn	238.313	-0.734391	0.227835	-3.22335	0.001267	0.0435756
ENSMUSG00000021273	Fdft1	866.831	-0.736039	0.204239	-3.60382	0.000313579	0.0179824
ENSMUSG00000021951	Eef1akmt1	281.597	-0.742397	0.212078	-3.50059	0.000464227	0.0234572
ENSMUSG00000029838	Ptn	2599.59	-0.74451	0.212866	-3.49756	0.000469539	0.0234572
ENSMUSG00000040536	Necab1	1347.28	-0.75619	0.225244	-3.35721	0.000787334	0.0330368
ENSMUSG00000051022	Hs3st1	876.967	-0.757301	0.196953	-3.84508	0.000120512	0.0101556
ENSMUSG00000019772	Vip	2272.37	-0.758429	0.226155	-3.35358	0.000797737	0.0331724
ENSMUSG00000022321	Cdh10	1774.04	-0.763775	0.192061	-3.97673	6.98684e-05	0.00696811
ENSMUSG00000039474	Wfs1	1894.46	-0.764307	0.162824	-4.69407	2.67823e-06	0.000767364
ENSMUSG00000109372	Gm19410	366.98	-0.776819	0.184082	-4.21996	2.44342e-05	0.00323745
ENSMUSG00000031772	Cntnap4	1265.24	-0.777787	0.187765	-4.14234	3.43786e-05	0.00400977
ENSMUSG00000022905	Kpna1	4894.4	-0.778152	0.176379	-4.41181	1.02511e-05	0.00180879
ENSMUSG00000030605	Mfge8	213.111	-0.779924	0.227849	-3.42299	0.000619355	0.0279481
ENSMUSG00000001467	Cyp51	1861.69	-0.783264	0.197446	-3.96698	7.27888e-05	0.00720321
ENSMUSG00000066705	Fxyd6	3654.98	-0.789352	0.189479	-4.1659	3.10121e-05	0.00371148
ENSMUSG00000008153	Clstn3	7661.59	-0.808931	0.156777	-5.15976	2.47266e-07	0.000113437
ENSMUSG00000048965	Mrgpre	212.538	-0.809644	0.191979	-4.21735	2.47192e-05	0.0032401
ENSMUSG00000022037	Clu	4346.55	-0.809848	0.161956	-5.00044	5.72006e-07	0.000218681
ENSMUSG00000039601	Rcan2	920.228	-0.813529	0.200583	-4.05581	4.99602e-05	0.00540386
ENSMUSG00000055409	Nell1	1456.76	-0.816494	0.146971	-5.55549	2.76831e-08	2.38126e-05
ENSMUSG00000054252	Fgfr3	109.639	-0.817471	0.250103	-3.26854	0.00108104	0.03914
ENSMUSG00000030092	Cntn6	667.111	-0.823265	0.248541	-3.31239	0.000925024	0.036738
ENSMUSG00000043388	Tmem130	5491.83	-0.824608	0.1335	-6.17684	6.53976e-10	6.00045e-07
ENSMUSG00000051920	Rspo2	590.395	-0.828458	0.215958	-3.8362	0.000124952	0.0103517
ENSMUSG00000050840	Cdh20	318.306	-0.838005	0.249458	-3.3593	0.000781395	0.0328879
ENSMUSG00000025986	Slc39a10	3442	-0.838416	0.185917	-4.50963	6.49407e-06	0.00135421
ENSMUSG00000000305	Cdh4	131.179	-0.847934	0.244579	-3.46691	0.00052647	0.025072
ENSMUSG00000053025	Sv2b	9240.5	-0.848073	0.182669	-4.64267	3.43935e-06	0.000866613
ENSMUSG00000032281	Acsbg1	147.291	-0.854827	0.238282	-3.58746	0.000333917	0.018758
ENSMUSG00000034098	Fstl5	787.678	-0.859691	0.16484	-5.21531	1.83514e-07	9.37674e-05
ENSMUSG00000021670	Hmgcr	3025.95	-0.864635	0.188359	-4.59034	4.42515e-06	0.00103226
ENSMUSG00000062184	Hs6st2	1277.78	-0.867305	0.175995	-4.92801	8.30731e-07	0.000300878
ENSMUSG00000000058	Cav2	553.547	-0.889022	0.262768	-3.3833	0.000716203	0.0310159
ENSMUSG00000103332	Pcdhga2	120.047	-0.889269	0.243616	-3.6503	0.000261937	0.0161661
ENSMUSG00000022661	Cd200	4752.79	-0.889723	0.170613	-5.21486	1.83951e-07	9.37674e-05
ENSMUSG00000067879	3110035E14Rik	2181.3	-0.895295	0.212171	-4.21969	2.44638e-05	0.00323745
ENSMUSG00000005672	Kit	2258.26	-0.904602	0.121543	-7.44266	9.86805e-14	1.23467e-10
ENSMUSG00000040972	Igsf21	402.356	-0.905677	0.209626	-4.32044	1.55721e-05	0.00245869
ENSMUSG00000002147	Stat6	148.643	-0.907384	0.284495	-3.18946	0.00142541	0.0459278
ENSMUSG00000041649	Klf8	109.051	-0.922308	0.277526	-3.32332	0.000889538	0.0360917
ENSMUSG00000027577	Chrna4	534.057	-0.922985	0.202574	-4.55629	5.20659e-06	0.00115578
ENSMUSG00000067586	S1pr3	143.815	-0.926746	0.257091	-3.60474	0.000312468	0.0179824
ENSMUSG00000050447	Lypd6	311.489	-0.947489	0.224809	-4.21464	2.50172e-05	0.00324557
ENSMUSG00000097248	Gm2694	184.831	-0.95288	0.227564	-4.18731	2.82277e-05	0.00349998
ENSMUSG00000010797	Wnt2	143.869	-0.956331	0.255476	-3.74334	0.000181592	0.0130169
ENSMUSG00000045689	Pcdhb4	80.0538	-0.963437	0.305512	-3.15352	0.00161314	0.049102
ENSMUSG00000031297	Slc7a3	481.523	-0.966764	0.200407	-4.824	1.40708e-06	0.000461087
ENSMUSG00000027965	Olfm3	963.864	-0.98781	0.219613	-4.49795	6.86104e-06	0.00138865
ENSMUSG00000031785	Adgrg1	242.392	-0.992344	0.219016	-4.53092	5.87271e-06	0.00127308
ENSMUSG00000028864	Hgf	136.994	-1.02373	0.281451	-3.63735	0.000275461	0.0167012
ENSMUSG00000039385	Cdh6	353.004	-1.03831	0.281575	-3.68751	0.000226455	0.0148414
ENSMUSG00000037362	Nov	3326.59	-1.05614	0.191252	-5.52223	3.34722e-08	2.70987e-05
ENSMUSG00000038668	Lpar1	120.135	-1.0581	0.312758	-3.38313	0.000716635	0.0310159
ENSMUSG00000051652	Lrrc3	78.6027	-1.07699	0.32293	-3.33505	0.000852838	0.0351425
ENSMUSG00000038257	Glra3	165.26	-1.0771	0.305347	-3.52746	0.000419575	0.0222958
ENSMUSG00000058400	Qrfpr	186.458	-1.07779	0.269585	-3.99796	6.38912e-05	0.0064657
ENSMUSG00000027834	Serpini1	13272.7	-1.07838	0.338661	-3.18425	0.0014513	0.0462898
ENSMUSG00000019846	Lama4	151.347	-1.07935	0.333388	-3.23753	0.00120567	0.0422231
ENSMUSG00000067578	Cbln4	338.905	-1.08593	0.247051	-4.39559	1.10475e-05	0.00192464
ENSMUSG00000037892	Pcdh18	114.354	-1.08828	0.274981	-3.95766	7.56874e-05	0.00738784
ENSMUSG00000029334	Prkg2	100.875	-1.08848	0.256533	-4.24302	2.20532e-05	0.00300512
ENSMUSG00000036834	Plch1	220.983	-1.09611	0.255888	-4.28357	1.83917e-05	0.00269282
ENSMUSG00000019865	Nmbr	212.938	-1.09824	0.235023	-4.67288	2.97004e-06	0.000801502
ENSMUSG00000033063	Cntnap3	258.493	-1.1235	0.293189	-3.83199	0.000127112	0.0103517
ENSMUSG00000022193	Psmb5	224.202	-1.12594	0.210765	-5.34216	9.18457e-08	6.10602e-05
ENSMUSG00000037973	Ccdc129	68.0696	-1.15355	0.352311	-3.27424	0.00105945	0.0386769
ENSMUSG00000031343	Gabra3	1019.25	-1.15947	0.225061	-5.15179	2.58018e-07	0.000114552
ENSMUSG00000040016	Ptger3	122.788	-1.17848	0.356078	-3.30961	0.000934265	0.036738
ENSMUSG00000022512	Cldn1	251.818	-1.1804	0.272747	-4.32783	1.50588e-05	0.00243828
ENSMUSG00000028172	Tacr3	138.4	-1.1965	0.268871	-4.4501	8.58303e-06	0.00161775
ENSMUSG00000048905	4930539E08Rik	78.2481	-1.23432	0.348292	-3.54392	0.000394224	0.0211942
ENSMUSG00000046922	Gpr6	129.608	-1.27784	0.300126	-4.25767	2.06568e-05	0.00292936
ENSMUSG00000044749	Abca6	49.3985	-1.27826	0.368047	-3.47309	0.000514503	0.0248982
ENSMUSG00000103567	Pcdhga5	78.8101	-1.29177	0.306707	-4.21172	2.53429e-05	0.00324557
ENSMUSG00000030748	Il4ra	103.327	-1.33117	0.254714	-5.22616	1.73068e-07	9.37674e-05
ENSMUSG00000069132	Nxph2	83.6724	-1.3371	0.334074	-4.00241	6.26994e-05	0.00643979
ENSMUSG00000020681	Ace	52.3443	-1.34542	0.350287	-3.84092	0.000122574	0.0102241
ENSMUSG00000034997	Htr2a	192.092	-1.36454	0.27129	-5.02982	4.9093e-07	0.000193048
ENSMUSG00000025946	Pth2r	49.9427	-1.45746	0.439256	-3.31802	0.000906574	0.036483
ENSMUSG00000016918	Sulf1	174.572	-1.5512	0.302253	-5.13213	2.86488e-07	0.000123217
ENSMUSG00000017491	Rarb	60.2001	-1.56915	0.315406	-4.975	6.52465e-07	0.000242699
ENSMUSG00000059898	Dsc3	221.566	-1.6713	0.234239	-7.13503	9.67626e-13	1.02442e-09
ENSMUSG00000021840	Mapk1ip1l	139.109	-1.70782	0.219703	-7.7733	7.6465e-15	1.16932e-11
ENSMUSG00000022309	Angpt1	163.719	-1.89999	0.570579	-3.32993	0.000868694	0.0355828
ENSMUSG00000072572	Slc39a2	108.034	-2.2199	0.275462	-8.05883	7.70283e-16	1.51449e-12
ENSMUSG00000097431	Gm26782	140.816	-2.44646	0.243462	-10.0486	9.31379e-24	2.56371e-20
ENSMUSG00000047735	Samd9l	42.1488	-2.60521	0.5752	-4.52923	5.92001e-06	0.00127308

## Sheet: table S3
	ext_gene	baseMean	log2FoldChange	lfcSE	stat	pvalue	padj
ENSMUSG00000054889	Dsp	287.486	1.75621	0.539002	3.25827	0.00112095	0.0309445
ENSMUSG00000035486	Plk5	685.359	1.50852	0.24078	6.26513	3.72506e-10	6.02854e-07
ENSMUSG00000021990	Spata13	210.043	1.49589	0.2249	6.65137	2.90369e-11	7.51881e-08
ENSMUSG00000094840	Muc3a	122.352	1.31446	0.278328	4.7227	2.32735e-06	0.000641708
ENSMUSG00000090559	Gm17137	50.9897	1.27589	0.3474	3.67267	0.000240027	0.0119524
ENSMUSG00000022490	Ppp1r1a	995.364	1.23706	0.183928	6.72581	1.7462e-11	5.65202e-08
ENSMUSG00000072934	Trpc5os	79.8364	1.15381	0.310777	3.71267	0.000205088	0.0105368
ENSMUSG00000046318	Ccbe1	283.681	1.13767	0.234676	4.84781	1.24833e-06	0.000417724
ENSMUSG00000030877	Mfsd13b	100.026	1.13482	0.280074	4.05184	5.08157e-05	0.0041792
ENSMUSG00000103192	Gm37645	123.045	1.12907	0.278838	4.0492	5.13925e-05	0.0041792
ENSMUSG00000090291	Lrrc10b	223.421	1.12755	0.250499	4.50124	6.7558e-06	0.00118819
ENSMUSG00000087095	Emx2os	126.603	1.12727	0.233385	4.83007	1.36483e-06	0.000441762
ENSMUSG00000031802	Phxr4	295.888	1.11026	0.255241	4.34986	1.36225e-05	0.0018372
ENSMUSG00000087636	Gm4660	213.935	1.08865	0.217311	5.00966	5.45256e-07	0.000227723
ENSMUSG00000031557	Plekha2	488.519	1.07168	0.250588	4.27667	1.89712e-05	0.00218247
ENSMUSG00000083827	Gm15712	309.248	1.05869	0.253643	4.17392	2.99403e-05	0.00287138
ENSMUSG00000040441	Slc26a10	659.536	1.04933	0.235489	4.45597	8.35146e-06	0.00133489
ENSMUSG00000026354	Lct	525.179	1.0439	0.232557	4.48879	7.16292e-06	0.00122024
ENSMUSG00000040274	Cdk6	78.4324	1.03426	0.299901	3.44866	0.00056337	0.0205463
ENSMUSG00000037406	Htra4	105.89	1.03015	0.30211	3.40986	0.000649961	0.0223211
ENSMUSG00000021221	Dpf3	156.738	1.01494	0.26008	3.90243	9.52327e-05	0.00635555
ENSMUSG00000010175	Prox1	1380.82	0.991431	0.22295	4.44688	8.71284e-06	0.00137567
ENSMUSG00000102630	Gm37289	84.6663	0.988292	0.292999	3.37302	0.000743491	0.0241762
ENSMUSG00000025422	Agap2	83.5541	0.987543	0.293812	3.36114	0.000776206	0.0247525
ENSMUSG00000106729	Gm43165	66.9474	0.986368	0.313414	3.14717	0.00164858	0.0395262
ENSMUSG00000076617	Ighm	216.784	0.97882	0.257506	3.80115	0.000144027	0.00840681
ENSMUSG00000036111	Lmo1	195.987	0.967773	0.256818	3.76832	0.00016435	0.00886602
ENSMUSG00000093748	Gm19031	123.618	0.962597	0.253212	3.80155	0.000143792	0.00840681
ENSMUSG00000022026	Olfm4	106.419	0.960647	0.288398	3.33098	0.000865406	0.0264255
ENSMUSG00000055370	Gm9968	191.191	0.956991	0.294391	3.25075	0.00115102	0.0316918
ENSMUSG00000105653	Gm43831	74.4353	0.956381	0.305631	3.1292	0.00175283	0.0412617
ENSMUSG00000009216	Fam163b	2238.63	0.945931	0.212281	4.45603	8.34926e-06	0.00133489
ENSMUSG00000034209	Rasl10a	1405.8	0.942397	0.23652	3.98443	6.76409e-05	0.00509155
ENSMUSG00000041598	Cdc42ep4	276.338	0.932048	0.233275	3.9955	6.4559e-05	0.00491674
ENSMUSG00000037679	Inf2	180.845	0.914386	0.233347	3.91856	8.90782e-05	0.00600675
ENSMUSG00000072568	Fam84b	371.437	0.8972	0.259235	3.46096	0.000538254	0.0198632
ENSMUSG00000007613	Tgfbr1	303.163	0.896522	0.204984	4.37362	1.22206e-05	0.00171978
ENSMUSG00000059213	Ddn	823.933	0.895494	0.192288	4.65704	3.20785e-06	0.000755127
ENSMUSG00000104284	Gm10862	603.071	0.888848	0.194736	4.56436	5.01008e-06	0.00104182
ENSMUSG00000104449	Gm37255	186.999	0.880744	0.216355	4.07083	4.68459e-05	0.0039384
ENSMUSG00000104562	Gm42767	88.0774	0.877011	0.277658	3.1586	0.00158528	0.0385077
ENSMUSG00000105828	Gm43048	209.823	0.875215	0.243435	3.59527	0.000324057	0.0148253
ENSMUSG00000055320	Tead1	300.487	0.873537	0.20262	4.3112	1.62371e-05	0.00198323
ENSMUSG00000044244	Il20rb	306.284	0.86547	0.231971	3.73094	0.000190767	0.0099979
ENSMUSG00000048756	Foxo3	189.004	0.856546	0.233188	3.67319	0.000239541	0.0119524
ENSMUSG00000021676	Iqgap2	1746.6	0.847355	0.201484	4.20557	2.60423e-05	0.00257381
ENSMUSG00000104034	2900092N22Rik	295.976	0.841552	0.235005	3.581	0.000342285	0.0152183
ENSMUSG00000021061	Sptb	464.626	0.837344	0.196825	4.25426	2.09745e-05	0.00231081
ENSMUSG00000055675	Kbtbd11	546.197	0.836464	0.196247	4.26231	2.02324e-05	0.00227781
ENSMUSG00000041235	Chd7	417.048	0.832775	0.232857	3.57633	0.000348452	0.0152945
ENSMUSG00000045991	Onecut2	399.963	0.832077	0.216254	3.84768	0.000119243	0.00736717
ENSMUSG00000052684	Jun	757.869	0.822407	0.21377	3.84716	0.000119495	0.00736717
ENSMUSG00000102136	Gm37107	179.627	0.817245	0.231844	3.52498	0.000423513	0.017352
ENSMUSG00000044167	Foxo1	376.176	0.813312	0.185078	4.39442	1.11068e-05	0.00161573
ENSMUSG00000046314	Stxbp6	1364.52	0.812878	0.176209	4.61314	3.96629e-06	0.000870365
ENSMUSG00000020092	Pald1	196.078	0.811023	0.22932	3.53665	0.000405235	0.01687
ENSMUSG00000038119	Cdon	170.08	0.808515	0.24672	3.27706	0.00104896	0.0297826
ENSMUSG00000106149	Gm43430	109.816	0.807148	0.2443	3.30393	0.000953402	0.0282464
ENSMUSG00000059456	Ptk2b	7907.96	0.806679	0.151032	5.34112	9.23731e-08	7.03502e-05
ENSMUSG00000105624	Gm43187	170.182	0.805112	0.252209	3.19224	0.00141176	0.0359939
ENSMUSG00000041115	Iqsec2	331.319	0.801229	0.181299	4.41936	9.89915e-06	0.00149028
ENSMUSG00000009075	Cabp7	307.161	0.799139	0.213504	3.74297	0.000181859	0.0096497
ENSMUSG00000086040	Wipf3	1677.3	0.79834	0.189794	4.20635	2.59531e-05	0.00257381
ENSMUSG00000002059	Rab34	832.044	0.791513	0.226799	3.48993	0.000483149	0.0185069
ENSMUSG00000107571	Gm43877	185.747	0.791412	0.26023	3.0412	0.00235633	0.0492851
ENSMUSG00000027883	Gpsm2	304.719	0.789017	0.229823	3.43316	0.000596592	0.0213372
ENSMUSG00000105894	Gm42710	338.618	0.788967	0.227327	3.47062	0.000519255	0.01943
ENSMUSG00000000531	Grasp	197.245	0.783863	0.234511	3.34254	0.000830161	0.0257802
ENSMUSG00000035168	Tanc1	2464.38	0.780313	0.191537	4.07394	4.62241e-05	0.00391152
ENSMUSG00000074340	Ovgp1	305.762	0.774091	0.176885	4.37623	1.20747e-05	0.00171978
ENSMUSG00000025128	Bhlhe22	307.93	0.773736	0.189487	4.08332	4.43975e-05	0.00384361
ENSMUSG00000103657	Gm37204	199.188	0.771763	0.21484	3.59227	0.000327816	0.0148734
ENSMUSG00000048251	Bcl11b	960.156	0.770804	0.185445	4.15652	3.23136e-05	0.00303163
ENSMUSG00000022708	Zbtb20	13583.6	0.770087	0.197408	3.901	9.57978e-05	0.00636048
ENSMUSG00000107008	Gm2762	132.73	0.769432	0.248615	3.09488	0.00196894	0.0442567
ENSMUSG00000105530	Gm43829	670.285	0.766362	0.199058	3.84995	0.000118142	0.00736717
ENSMUSG00000028382	Ptbp3	422.639	0.765224	0.178968	4.27576	1.90484e-05	0.00218247
ENSMUSG00000071226	Cecr2	348.823	0.764991	0.239649	3.19213	0.00141229	0.0359939
ENSMUSG00000040938	Slc16a11	1000.39	0.75661	0.200119	3.78081	0.00015632	0.00873965
ENSMUSG00000028654	Mycl	375.251	0.75599	0.216467	3.49241	0.000478687	0.0183904
ENSMUSG00000022098	Bmp1	1081.74	0.754465	0.222308	3.39378	0.000689349	0.0233029
ENSMUSG00000024772	Ehd1	483.574	0.752894	0.216329	3.48033	0.000500803	0.0189035
ENSMUSG00000038351	Sgsm2	898.568	0.749811	0.172868	4.33749	1.44119e-05	0.00184743
ENSMUSG00000079140	Gm6374	140.456	0.74918	0.229648	3.26229	0.00110516	0.0306391
ENSMUSG00000090946	Ccdc71l	252.026	0.745288	0.197315	3.77715	0.000158633	0.00873965
ENSMUSG00000025867	Cplx2	1865.2	0.744818	0.175179	4.25174	2.12113e-05	0.00231081
ENSMUSG00000109286	Gm44541	572.892	0.740792	0.206948	3.5796	0.000344123	0.0152183
ENSMUSG00000019467	Arhgef25	2370.22	0.737176	0.170627	4.3204	1.55749e-05	0.00193892
ENSMUSG00000026355	Mcm6	352.323	0.727945	0.218463	3.33213	0.000861853	0.0263792
ENSMUSG00000025409	Mbd6	134.714	0.720947	0.233856	3.08287	0.00205012	0.0453725
ENSMUSG00000024661	Fth1	6840.53	0.715716	0.150285	4.7624	1.91303e-06	0.0005504
ENSMUSG00000030064	Frmd4b	723.94	0.71282	0.184077	3.87241	0.000107765	0.0069071
ENSMUSG00000038020	Rapgefl1	1529.24	0.710527	0.152946	4.6456	3.39081e-06	0.000783944
ENSMUSG00000019254	Ppp1r12c	639.863	0.710426	0.1769	4.01597	5.9203e-05	0.00470287
ENSMUSG00000037126	Psd	1199.8	0.698969	0.20152	3.46849	0.000523397	0.0195286
ENSMUSG00000001995	Sipa1l2	496.723	0.697868	0.210804	3.3105	0.000931279	0.0277817
ENSMUSG00000055723	Rras2	414.438	0.697765	0.180155	3.87314	0.000107443	0.0069071
ENSMUSG00000022844	Pdia5	186.352	0.69032	0.210023	3.28688	0.00101303	0.0290813
ENSMUSG00000055125	M5C1000I18Rik	310.379	0.687727	0.223605	3.07564	0.00210052	0.0461722
ENSMUSG00000023886	Smoc2	1250.35	0.679761	0.185599	3.66254	0.000249731	0.0121552
ENSMUSG00000029772	Ahcyl2	6017.96	0.67855	0.171658	3.95293	7.72014e-05	0.00543221
ENSMUSG00000040699	Limd2	860.79	0.677423	0.193285	3.50479	0.000456959	0.0179825
ENSMUSG00000052125	F730043M19Rik	741.682	0.677163	0.188612	3.59025	0.00033036	0.0148734
ENSMUSG00000107826	Gm44242	941.275	0.674596	0.186122	3.62448	0.000289547	0.0135825
ENSMUSG00000046876	Atxn1	499.796	0.674577	0.160557	4.20147	2.65184e-05	0.00260101
ENSMUSG00000022197	Pdzd2	628.343	0.672089	0.191129	3.51642	0.000437405	0.0176786
ENSMUSG00000098557	Kctd12	339.941	0.667416	0.195146	3.42008	0.000626033	0.0219655
ENSMUSG00000020627	Klhl29	279.847	0.666239	0.208083	3.20179	0.00136576	0.0352944
ENSMUSG00000034040	Wbscr17	967.429	0.660277	0.192251	3.43445	0.000593765	0.0212949
ENSMUSG00000045038	Prkce	1949.92	0.656851	0.159515	4.1178	3.82508e-05	0.00343912
ENSMUSG00000030766	Arhgap17	771.7	0.655374	0.175705	3.72996	0.00019151	0.0099979
ENSMUSG00000060216	Arrb2	687.641	0.653041	0.172203	3.79227	0.000149274	0.00851386
ENSMUSG00000033740	St18	731.101	0.651196	0.178119	3.65596	0.00025622	0.0123779
ENSMUSG00000103808	Gm37060	590.458	0.645124	0.188897	3.41521	0.00063733	0.0220867
ENSMUSG00000057897	Camk2b	8099.79	0.641603	0.15862	4.04491	5.23439e-05	0.00420929
ENSMUSG00000022231	Sema5a	1973.78	0.641594	0.20087	3.19407	0.00140282	0.0358939
ENSMUSG00000031392	Irak1	1019.56	0.640272	0.194533	3.29132	0.000997179	0.0288445
ENSMUSG00000027296	Itpka	1242.96	0.640258	0.16294	3.92942	8.51513e-05	0.00580239
ENSMUSG00000033597	Caskin1	543.832	0.638581	0.175129	3.64635	0.000265995	0.0127382
ENSMUSG00000038255	Neurod2	774.794	0.634397	0.182961	3.46739	0.000525539	0.0195522
ENSMUSG00000102326	Gm37788	190.284	0.632019	0.198136	3.18982	0.0014236	0.0360693
ENSMUSG00000062098	Btbd3	1828.8	0.626054	0.177207	3.53289	0.000411037	0.0170022
ENSMUSG00000009418	Nav1	2152.55	0.625695	0.198009	3.15993	0.00157806	0.0384043
ENSMUSG00000108264	Gm20371	633.034	0.625262	0.192845	3.24229	0.00118572	0.0322998
ENSMUSG00000003378	Grik5	501.807	0.622031	0.204239	3.04561	0.00232213	0.0490861
ENSMUSG00000022194	Pabpn1	3247.92	0.619785	0.191979	3.2284	0.00124486	0.0330885
ENSMUSG00000105791	Gm43341	968.073	0.61778	0.182276	3.38924	0.000700854	0.0234329
ENSMUSG00000038349	Plcl1	200.955	0.617603	0.18916	3.26498	0.00109473	0.030415
ENSMUSG00000039145	Camk1d	1228.82	0.617353	0.13166	4.689	2.7454e-06	0.000696955
ENSMUSG00000025571	Tnrc6c	1675.82	0.612708	0.163849	3.73947	0.000184411	0.00974517
ENSMUSG00000052040	Klf13	579.93	0.611449	0.181264	3.37326	0.000742851	0.0241762
ENSMUSG00000029050	Ski	407.123	0.608593	0.188375	3.23075	0.00123465	0.0330269
ENSMUSG00000105700	Gm42772	2704.76	0.60737	0.178266	3.4071	0.000656576	0.0224886
ENSMUSG00000028163	Nfkb1	379.57	0.603269	0.176047	3.42675	0.000610851	0.0215495
ENSMUSG00000019831	Wasf1	2859.88	0.602504	0.145137	4.15129	3.30604e-05	0.00305737
ENSMUSG00000029071	Dvl1	776.853	0.602362	0.186096	3.23684	0.0012086	0.0326676
ENSMUSG00000042686	Jph1	845.265	0.600073	0.179858	3.33637	0.000848808	0.0261421
ENSMUSG00000030583	Sipa1l3	644.347	0.599963	0.186598	3.21527	0.0013032	0.0340172
ENSMUSG00000025170	Rab40b	918.206	0.598741	0.170765	3.50623	0.000454509	0.0179652
ENSMUSG00000078619	Smarcd2	337.955	0.597369	0.189564	3.15129	0.00162553	0.0392564
ENSMUSG00000025316	Banp	909.85	0.595754	0.178205	3.34308	0.000828531	0.0257802
ENSMUSG00000041870	Ankrd13a	333.644	0.594996	0.193101	3.08127	0.00206117	0.0454616
ENSMUSG00000041773	Enc1	1380.63	0.593514	0.190441	3.11652	0.00183002	0.042282
ENSMUSG00000041420	Meis3	895.174	0.593432	0.166458	3.56505	0.000363784	0.0155899
ENSMUSG00000109162	2900027M19Rik	633.846	0.593188	0.164538	3.60517	0.000311946	0.0144242
ENSMUSG00000039087	Rreb1	1150.54	0.591734	0.176179	3.3587	0.000783091	0.0248554
ENSMUSG00000041957	Pkp2	1142.41	0.58904	0.193011	3.05184	0.00227441	0.0486067
ENSMUSG00000006476	Nsmf	5319.4	0.588856	0.177745	3.31292	0.000923262	0.0276474
ENSMUSG00000031618	Nr3c2	2929.84	0.586761	0.153273	3.8282	0.000129084	0.00777325
ENSMUSG00000033585	Ndn	4169.31	0.585635	0.19208	3.04891	0.0022967	0.0489068
ENSMUSG00000041530	Ago1	439.086	0.584757	0.191516	3.05331	0.00226332	0.0485957
ENSMUSG00000039713	Plekhg5	2430.73	0.584491	0.152821	3.82466	0.00013095	0.00784914
ENSMUSG00000055302	Mrfap1	1000.26	0.578912	0.171591	3.37378	0.000741428	0.0241762
ENSMUSG00000058966	Fam57b	288.747	0.577265	0.170587	3.384	0.000714382	0.0235946
ENSMUSG00000040481	Bptf	1431.2	0.574859	0.147187	3.90564	9.39774e-05	0.00630428
ENSMUSG00000021326	Trim27	286.506	0.572962	0.183363	3.12474	0.00177964	0.0417121
ENSMUSG00000028278	Rragd	712.156	0.572827	0.170708	3.35559	0.00079196	0.0249477
ENSMUSG00000039262	Prrc2b	802.606	0.566744	0.16687	3.39633	0.000682967	0.0231476
ENSMUSG00000028161	Ppp3ca	17919.5	0.563187	0.142757	3.94507	7.97762e-05	0.00556462
ENSMUSG00000063065	Mapk3	1051.65	0.560378	0.163991	3.41713	0.00063284	0.0220867
ENSMUSG00000030753	Prkrir	547.781	0.558002	0.160559	3.47538	0.000510133	0.0191997
ENSMUSG00000034731	Dgkh	1705.29	0.556542	0.147657	3.76916	0.000163796	0.00886602
ENSMUSG00000022449	Adamts20	616.511	0.552936	0.167504	3.30104	0.000963285	0.0282804
ENSMUSG00000079677	Fdx1l	482.735	0.551664	0.176121	3.1323	0.00173445	0.0409033
ENSMUSG00000009555	Cdk9	547.018	0.54959	0.180669	3.04198	0.00235031	0.0492851
ENSMUSG00000042831	Alkbh6	963.077	0.548877	0.163784	3.35122	0.000804561	0.0252831
ENSMUSG00000026090	2010300C02Rik	2257.76	0.548466	0.178432	3.07381	0.00211345	0.046232
ENSMUSG00000036529	Sbf1	1295.05	0.539731	0.167985	3.21297	0.00131369	0.0341533
ENSMUSG00000014313	Cox6c	1738.35	0.53855	0.127039	4.23925	2.24269e-05	0.00234162
ENSMUSG00000026458	Ppfia4	600.274	0.537122	0.172526	3.11328	0.00185023	0.0424733
ENSMUSG00000029673	Auts2	2007.58	0.535111	0.162284	3.29737	0.000975957	0.0285611
ENSMUSG00000032020	Ubash3b	458.773	0.532252	0.153633	3.46444	0.00053133	0.019711
ENSMUSG00000031833	Mast3	2148.96	0.529108	0.165837	3.19053	0.00142012	0.0360693
ENSMUSG00000026749	Nek6	611.378	0.528602	0.171902	3.07503	0.00210483	0.0461885
ENSMUSG00000027646	Src	401.185	0.524115	0.166841	3.14141	0.00168139	0.0400901
ENSMUSG00000002489	Tiam1	766.299	0.523094	0.161752	3.23392	0.00122103	0.0328662
ENSMUSG00000021819	Zswim8	697.227	0.523	0.172145	3.03813	0.00238048	0.0496337
ENSMUSG00000079557	March2	1030.28	0.521452	0.16783	3.10703	0.00188975	0.043075
ENSMUSG00000070738	Dgkd	1217.4	0.515984	0.146864	3.51336	0.000442481	0.0177362
ENSMUSG00000058886	Deaf1	614.785	0.51571	0.14134	3.64873	0.000263539	0.0126841
ENSMUSG00000021892	Sh3bp5	1288.41	0.515536	0.169286	3.04535	0.00232407	0.0490861
ENSMUSG00000040479	Dgkz	2620.55	0.514821	0.146704	3.50924	0.000449381	0.017847
ENSMUSG00000032735	Ablim3	524.37	0.51441	0.162772	3.16031	0.00157603	0.0384043
ENSMUSG00000059866	Tnip2	1451.48	0.513921	0.166237	3.0915	0.00199149	0.0446087
ENSMUSG00000003872	Lin7b	1179.2	0.512487	0.164859	3.10863	0.00187956	0.0429682
ENSMUSG00000032024	Clmp	414.501	0.512027	0.160988	3.18053	0.00147004	0.0369566
ENSMUSG00000103220	Gm37728	413.799	0.500827	0.163937	3.055	0.00225063	0.0484327
ENSMUSG00000031112	Stk26	971.691	0.500148	0.152428	3.28121	0.00103364	0.029477
ENSMUSG00000034910	Pygo1	614.332	0.498846	0.139654	3.57201	0.000354258	0.015443
ENSMUSG00000041488	Stx3	1824.03	0.496872	0.141323	3.51587	0.000438312	0.0176786
ENSMUSG00000022995	Enah	1763.96	0.495842	0.157752	3.14317	0.00167127	0.0399962
ENSMUSG00000039218	Srrm2	4932.64	0.488184	0.149824	3.25838	0.00112051	0.0309445
ENSMUSG00000022489	Pde1b	1386.25	0.487748	0.142197	3.43008	0.000603407	0.0214306
ENSMUSG00000022710	Usp7	1452.74	0.483837	0.135746	3.56428	0.000364851	0.0155899
ENSMUSG00000009741	Ubp1	1104.06	0.483237	0.146736	3.29324	0.000990389	0.0288147
ENSMUSG00000050751	Pgbd5	1381.97	0.48222	0.152358	3.16504	0.00155061	0.038135
ENSMUSG00000032878	Ccdc85a	1944.11	0.481687	0.155978	3.08818	0.0020139	0.0448777
ENSMUSG00000020362	Cnot6	965.91	0.481447	0.125601	3.83315	0.000126513	0.00765404
ENSMUSG00000046442	Ppm1e	2797.53	0.478727	0.137425	3.48356	0.000494801	0.0187883
ENSMUSG00000029608	Rph3a	881.95	0.476716	0.154259	3.09036	0.00199913	0.0447024
ENSMUSG00000007411	Mark3	1225.67	0.470986	0.151012	3.11887	0.00181548	0.0421987
ENSMUSG00000028137	Celf3	1698.2	0.468245	0.150644	3.10829	0.00188174	0.0429682
ENSMUSG00000031328	Flna	1511.24	0.465668	0.137062	3.39751	0.000680032	0.0231204
ENSMUSG00000033953	Ppp3r1	5370.72	0.465468	0.140925	3.30296	0.000956703	0.0282517
ENSMUSG00000023977	Ubr2	787.38	0.465297	0.13465	3.45561	0.000549055	0.0201377
ENSMUSG00000031605	Klhl2	2052.72	0.455155	0.128381	3.54536	0.00039208	0.016428
ENSMUSG00000020647	Ncoa1	1218.08	0.453611	0.134536	3.37168	0.00074712	0.0241762
ENSMUSG00000020134	Peli1	772.38	0.450463	0.142968	3.1508	0.00162823	0.0392564
ENSMUSG00000050965	Prkca	1105.02	0.448673	0.137306	3.26768	0.00108432	0.0303212
ENSMUSG00000020823	Sec14l1	1874.61	0.444973	0.139863	3.1815	0.00146517	0.0369057
ENSMUSG00000019132	BC005537	1341.45	0.443905	0.135525	3.27545	0.00105495	0.0298828
ENSMUSG00000018501	Ncor1	3006.99	0.442182	0.131655	3.35864	0.000783271	0.0248554
ENSMUSG00000013787	Ehmt2	727.462	0.441815	0.136309	3.24126	0.00119001	0.0322998
ENSMUSG00000022540	Rogdi	4724.62	0.437968	0.142222	3.07948	0.00207366	0.0456593
ENSMUSG00000039058	Ak5	2402.91	0.437557	0.138449	3.16042	0.00157541	0.0384043
ENSMUSG00000038056	Kmt2c	2178.12	0.43085	0.13684	3.14857	0.00164072	0.0394107
ENSMUSG00000033004	Mycbp2	9045.18	0.430317	0.133326	3.22756	0.00124852	0.0330885
ENSMUSG00000037503	Fam168b	970.889	0.406468	0.131275	3.0963	0.00195952	0.0441215
ENSMUSG00000063077	Kif1b	2757.16	0.402833	0.130079	3.09682	0.00195606	0.0441203
ENSMUSG00000024483	Ankhd1	2278.14	0.371396	0.122003	3.04416	0.00233335	0.0492017
ENSMUSG00000039047	Pigk	2786.94	-0.340947	0.110935	-3.0734	0.00211631	0.046232
ENSMUSG00000079037	Prnp	30832	-0.371812	0.120166	-3.09416	0.0019737	0.0442869
ENSMUSG00000022594	Lynx1	2123.71	-0.375938	0.120474	-3.1205	0.00180544	0.0421171
ENSMUSG00000032333	Stoml1	2610.33	-0.378262	0.123795	-3.05555	0.00224649	0.0484327
ENSMUSG00000037706	Cd81	7803.83	-0.388528	0.119942	-3.23931	0.00119819	0.0324539
ENSMUSG00000025512	Chid1	2355.76	-0.401981	0.121352	-3.31251	0.00092464	0.0276474
ENSMUSG00000030754	Copb1	2122.93	-0.40799	0.122081	-3.34197	0.000831875	0.0257802
ENSMUSG00000030286	Emc3	2884.26	-0.411838	0.134905	-3.05281	0.00226712	0.0485968
ENSMUSG00000020273	Papolg	731.46	-0.413747	0.134978	-3.0653	0.00217455	0.047238
ENSMUSG00000050043	Tmx2	3164.18	-0.415577	0.135796	-3.0603	0.00221117	0.047873
ENSMUSG00000031545	Gpat4	2590.2	-0.416618	0.123186	-3.38203	0.000719528	0.0237041
ENSMUSG00000071650	Ganab	2276.15	-0.417771	0.117	-3.5707	0.000356027	0.0154681
ENSMUSG00000022822	Abcc5	5976.13	-0.418859	0.131733	-3.17961	0.00147473	0.0370025
ENSMUSG00000043671	Dpy19l3	1016.02	-0.418957	0.129046	-3.24657	0.00116806	0.0319722
ENSMUSG00000022756	Slc7a4	5011.19	-0.418961	0.11754	-3.56443	0.000364654	0.0155899
ENSMUSG00000052428	Tmco1	1388.37	-0.42173	0.134322	-3.1397	0.0016912	0.040176
ENSMUSG00000033578	Tmem35a	1844.77	-0.423816	0.131383	-3.22582	0.00125614	0.0331904
ENSMUSG00000055943	Emc7	3281.21	-0.424305	0.138897	-3.05482	0.00225199	0.0484327
ENSMUSG00000027194	Ttc17	936.841	-0.425747	0.128373	-3.31648	0.000911579	0.0275753
ENSMUSG00000028232	Tmem68	2288.91	-0.43042	0.127485	-3.37624	0.00073484	0.0241195
ENSMUSG00000023328	Ache	1280.71	-0.434357	0.140055	-3.10134	0.00192647	0.043605
ENSMUSG00000035864	Syt1	38126.4	-0.435261	0.134991	-3.22437	0.0012625	0.0332905
ENSMUSG00000027006	Dnajc10	2610.96	-0.436207	0.126041	-3.46084	0.000538501	0.0198632
ENSMUSG00000000605	Clcn4	6931.85	-0.436623	0.139112	-3.13864	0.00169733	0.040243
ENSMUSG00000030207	Fam234b	5625.31	-0.436891	0.121564	-3.59392	0.000325738	0.0148497
ENSMUSG00000023010	Tmbim6	2164.2	-0.439007	0.135067	-3.25028	0.00115292	0.0316918
ENSMUSG00000021066	Atl1	4060.07	-0.43959	0.125514	-3.50232	0.000461219	0.0180405
ENSMUSG00000022816	Fstl1	1301.39	-0.440755	0.129095	-3.41419	0.000639724	0.0220867
ENSMUSG00000004535	Tax1bp1	2431.06	-0.44079	0.141536	-3.11434	0.0018436	0.0424327
ENSMUSG00000031483	Erlin2	1315.41	-0.441159	0.139748	-3.15681	0.00159503	0.0386719
ENSMUSG00000006736	Tspan31	1478.97	-0.441378	0.135022	-3.26893	0.00107954	0.0302529
ENSMUSG00000045967	Gpr158	1909.81	-0.441383	0.143082	-3.08483	0.00203667	0.045152
ENSMUSG00000031517	Gpm6a	36804.5	-0.442204	0.129181	-3.42312	0.00061906	0.0217798
ENSMUSG00000028618	Tmem59	7141.63	-0.443738	0.133852	-3.31513	0.000915998	0.0276444
ENSMUSG00000028343	Erp44	1522.97	-0.445835	0.146356	-3.04623	0.00231727	0.0490861
ENSMUSG00000038296	Galnt18	2280.73	-0.451073	0.1351	-3.33882	0.000841358	0.0259978
ENSMUSG00000037902	Sirpa	4842.53	-0.452083	0.133917	-3.37586	0.000735862	0.0241195
ENSMUSG00000032036	Kirrel3	1755.2	-0.452342	0.138275	-3.27132	0.00107047	0.0300639
ENSMUSG00000021830	Txndc16	2549.19	-0.453763	0.146213	-3.10345	0.00191279	0.0433712
ENSMUSG00000033629	Hacd3	6620.32	-0.454025	0.14712	-3.08608	0.00202813	0.0450399
ENSMUSG00000004031	Brinp2	2152.7	-0.454077	0.14348	-3.16473	0.00155226	0.038135
ENSMUSG00000029569	Tmem168	983.035	-0.460419	0.144476	-3.18683	0.00143841	0.0363733
ENSMUSG00000003363	Pld3	8946.83	-0.461086	0.139317	-3.30961	0.00093426	0.0278066
ENSMUSG00000055022	Cntn1	7412.27	-0.462339	0.127048	-3.63908	0.000273615	0.0130239
ENSMUSG00000032507	Fbxl2	1336.04	-0.464441	0.146888	-3.16186	0.00156763	0.0384043
ENSMUSG00000043300	B3galnt1	2946.78	-0.466702	0.149664	-3.11834	0.00181871	0.0421987
ENSMUSG00000022964	Tmem50b	2490.28	-0.468274	0.136221	-3.43761	0.000586873	0.02112
ENSMUSG00000073725	Lmbrd1	3878.59	-0.468785	0.150939	-3.10579	0.00189771	0.0431047
ENSMUSG00000046798	Cldn12	1502.43	-0.470851	0.150701	-3.12441	0.00178163	0.0417121
ENSMUSG00000030835	Nomo1	995.91	-0.471389	0.140244	-3.3612	0.000776032	0.0247525
ENSMUSG00000031391	L1cam	1525.98	-0.472444	0.152083	-3.10649	0.0018932	0.0430778
ENSMUSG00000029103	Lrpap1	7536.3	-0.47341	0.128835	-3.67455	0.000238266	0.0119524
ENSMUSG00000030854	Ptpn5	4179.5	-0.474484	0.146656	-3.23536	0.00121488	0.0327688
ENSMUSG00000063887	Nlgn1	5232.37	-0.474885	0.12251	-3.87629	0.000106062	0.00686591
ENSMUSG00000032553	Srprb	762.912	-0.47573	0.144727	-3.28708	0.00101232	0.0290813
ENSMUSG00000031591	Asah1	2668.11	-0.475776	0.135291	-3.51669	0.000436957	0.0176786
ENSMUSG00000004207	Psap	24132.2	-0.475935	0.131822	-3.61044	0.000305681	0.0142875
ENSMUSG00000037251	Pomk	1434.28	-0.478444	0.125463	-3.81344	0.000137047	0.00817674
ENSMUSG00000035151	Elmod2	522.199	-0.482235	0.144143	-3.34554	0.000821229	0.0257444
ENSMUSG00000040907	Atp1a3	20190.2	-0.483014	0.144445	-3.34392	0.000826037	0.0257802
ENSMUSG00000030469	Zfp719	1149.79	-0.484637	0.147817	-3.27864	0.00104308	0.0296809
ENSMUSG00000061666	Gdpd1	2290.67	-0.485406	0.127814	-3.79776	0.000146007	0.00843908
ENSMUSG00000028525	Pde4b	1198.46	-0.485887	0.153261	-3.17032	0.0015227	0.0377428
ENSMUSG00000013662	Atad1	3890.7	-0.487526	0.138243	-3.52659	0.000420951	0.0173018
ENSMUSG00000022257	Laptm4b	1943.94	-0.489803	0.151093	-3.24174	0.00118804	0.0322998
ENSMUSG00000071657	Bscl2	2838.32	-0.490612	0.124507	-3.94045	8.13293e-05	0.00563086
ENSMUSG00000032705	Exd2	3836.41	-0.4907	0.137091	-3.57939	0.000344401	0.0152183
ENSMUSG00000003458	Ncstn	2090.6	-0.491194	0.116285	-4.22406	2.39935e-05	0.00246543
ENSMUSG00000079056	Kcnip3	1899.74	-0.49144	0.145812	-3.37037	0.000750662	0.0241762
ENSMUSG00000037720	Tmem33	1954.91	-0.492527	0.153632	-3.20589	0.00134645	0.0348649
ENSMUSG00000051736	Fam229b	633.697	-0.495287	0.154148	-3.21307	0.00131325	0.0341533
ENSMUSG00000029175	Slc35f6	1112.07	-0.49539	0.146124	-3.39022	0.000698375	0.0234329
ENSMUSG00000024150	Mcfd2	2931.33	-0.495819	0.139214	-3.56156	0.000368663	0.0157009
ENSMUSG00000019810	Fuca2	1289.75	-0.49701	0.132032	-3.76433	0.000166999	0.00896745
ENSMUSG00000041645	Ddx24	5049.55	-0.498374	0.155873	-3.1973	0.00138721	0.0357773
ENSMUSG00000025855	Prkar1b	4836.51	-0.499045	0.157359	-3.17138	0.00151715	0.0377016
ENSMUSG00000031708	Tecr	8329.98	-0.500536	0.142583	-3.5105	0.000447265	0.017847
ENSMUSG00000040774	Cept1	1946.48	-0.501072	0.143668	-3.4877	0.000487186	0.0186065
ENSMUSG00000024781	Lipa	454.901	-0.501849	0.16501	-3.04132	0.0023554	0.0492851
ENSMUSG00000025203	Scd2	4554.52	-0.50317	0.136285	-3.69203	0.000222473	0.0112955
ENSMUSG00000031996	Aplp2	10728.9	-0.504579	0.147152	-3.42897	0.000605884	0.0214327
ENSMUSG00000044288	Cnr1	4912.77	-0.504604	0.161354	-3.12731	0.00176416	0.0414531
ENSMUSG00000056429	Tgoln1	5257.78	-0.504991	0.137586	-3.67035	0.000242216	0.0120152
ENSMUSG00000017707	Serinc3	8103.72	-0.505232	0.144245	-3.50261	0.000460728	0.0180405
ENSMUSG00000047155	Cyp4x1	440.21	-0.505241	0.153282	-3.29615	0.000980186	0.0285821
ENSMUSG00000037419	Endod1	1264.65	-0.505757	0.158324	-3.19444	0.00140103	0.0358939
ENSMUSG00000019877	Serinc1	28601.6	-0.506202	0.134231	-3.77112	0.000162518	0.00885451
ENSMUSG00000025232	Hexa	1632.54	-0.506577	0.158537	-3.19531	0.00139679	0.0358813
ENSMUSG00000030654	Arl6ip1	10779.3	-0.506789	0.156754	-3.23303	0.00122484	0.0328955
ENSMUSG00000022664	Slc35a5	1790.36	-0.510457	0.125284	-4.0744	4.61322e-05	0.00391152
ENSMUSG00000019087	Atp6ap1	13368.4	-0.513153	0.126721	-4.04946	5.13369e-05	0.0041792
ENSMUSG00000032487	Ptgs2	694.267	-0.513742	0.154032	-3.3353	0.000852088	0.0261421
ENSMUSG00000035245	Eogt	398.137	-0.515297	0.156062	-3.30187	0.000960434	0.0282608
ENSMUSG00000026675	Hsd17b7	395.95	-0.515424	0.159009	-3.24148	0.00118911	0.0322998
ENSMUSG00000033849	B3galt2	2423.74	-0.518936	0.146851	-3.53375	0.000409712	0.0170017
ENSMUSG00000035776	Cd99l2	1738.42	-0.520059	0.13359	-3.89294	9.90372e-05	0.00644339
ENSMUSG00000008348	Ubc	1412.83	-0.521166	0.165468	-3.14964	0.00163472	0.0393396
ENSMUSG00000024614	Tmx3	2063.06	-0.524712	0.154984	-3.38559	0.000710242	0.0235179
ENSMUSG00000060402	Chst8	553.377	-0.525698	0.156579	-3.35739	0.000786814	0.0249068
ENSMUSG00000023011	Faim2	8933.14	-0.526542	0.139482	-3.77499	0.000160014	0.00877839
ENSMUSG00000032116	Stt3a	1372.57	-0.531169	0.165662	-3.20635	0.00134432	0.0348649
ENSMUSG00000024130	Abca3	850.955	-0.53136	0.139507	-3.80883	0.000139627	0.00827146
ENSMUSG00000028645	Slc2a1	617.423	-0.531635	0.172076	-3.08953	0.00200475	0.0447509
ENSMUSG00000071862	Lrrtm2	1748.07	-0.535072	0.138796	-3.85508	0.00011569	0.00730654
ENSMUSG00000018507	Trpv2	690.854	-0.537147	0.148862	-3.60836	0.000308133	0.0142989
ENSMUSG00000045746	B230317F23Rik	899.353	-0.538254	0.156937	-3.42974	0.000604168	0.0214306
ENSMUSG00000068923	Syt11	20470.2	-0.540407	0.135783	-3.97992	6.89395e-05	0.0051593
ENSMUSG00000005514	Por	2853.67	-0.540609	0.133548	-4.04805	5.16468e-05	0.0041792
ENSMUSG00000021194	Chga	3200.96	-0.542289	0.128237	-4.2288	2.34942e-05	0.00243344
ENSMUSG00000056812	St8sia3	2688.78	-0.542939	0.119405	-4.54702	5.44119e-06	0.00107029
ENSMUSG00000034708	Grn	1387.65	-0.544537	0.144072	-3.77963	0.000157063	0.00873965
ENSMUSG00000059974	Ntm	4754.35	-0.54528	0.173862	-3.13628	0.00171103	0.0404246
ENSMUSG00000048970	C1galt1c1	1267.61	-0.546003	0.169734	-3.21681	0.00129623	0.0339035
ENSMUSG00000033966	Cdkl4	434.355	-0.546289	0.178816	-3.05504	0.00225029	0.0484327
ENSMUSG00000034488	Edil3	4798.63	-0.546805	0.148338	-3.6862	0.000227624	0.0115033
ENSMUSG00000016179	Camk1g	630.718	-0.547364	0.178107	-3.07323	0.00211752	0.046232
ENSMUSG00000038497	Tmco3	1284.31	-0.547442	0.126958	-4.31199	1.6179e-05	0.00198323
ENSMUSG00000062591	Tubb4a	4043.14	-0.547745	0.175969	-3.11273	0.00185367	0.042477
ENSMUSG00000019818	Cd164	1346.96	-0.550174	0.15693	-3.50586	0.00045513	0.0179652
ENSMUSG00000038486	Sv2a	7940.74	-0.550613	0.129702	-4.24521	2.18388e-05	0.00231759
ENSMUSG00000027698	Nceh1	3784.3	-0.551054	0.139389	-3.95335	7.70662e-05	0.00543221
ENSMUSG00000056158	Car10	2243.99	-0.552465	0.181609	-3.04206	0.00234964	0.0492851
ENSMUSG00000027298	Tyro3	1733.69	-0.554538	0.160938	-3.44566	0.000569675	0.0206599
ENSMUSG00000044528	Tram1l1	2453.11	-0.556098	0.143726	-3.86915	0.000109214	0.00693133
ENSMUSG00000006800	Sulf2	889.437	-0.556958	0.174292	-3.19556	0.00139562	0.0358813
ENSMUSG00000058454	Dhcr7	799.199	-0.557514	0.147416	-3.78192	0.000155626	0.00873965
ENSMUSG00000037461	Ints7	1166.85	-0.558316	0.140528	-3.97298	7.09801e-05	0.00528149
ENSMUSG00000041958	Pigs	1045.01	-0.558526	0.131266	-4.25491	2.09132e-05	0.00231081
ENSMUSG00000029101	Rgs12	430.325	-0.558638	0.179141	-3.11843	0.00181816	0.0421987
ENSMUSG00000068566	Myadm	2044.47	-0.559588	0.13449	-4.1608	3.17133e-05	0.00299702
ENSMUSG00000039474	Wfs1	1894.46	-0.559647	0.16317	-3.42984	0.000603937	0.0214306
ENSMUSG00000007653	Gabrb2	3224.99	-0.560175	0.160913	-3.48122	0.00049914	0.0188958
ENSMUSG00000038633	Degs1	2482.24	-0.560821	0.15589	-3.59755	0.000321233	0.0147482
ENSMUSG00000041594	Tmtc4	586.43	-0.560916	0.171773	-3.26545	0.00109292	0.030415
ENSMUSG00000024304	Cdh2	1219.44	-0.562535	0.134123	-4.19418	2.73866e-05	0.00264608
ENSMUSG00000002015	Bcap31	2196.66	-0.565083	0.14986	-3.77073	0.000162769	0.00885451
ENSMUSG00000032422	Snx14	1906.14	-0.565343	0.148738	-3.80094	0.00014415	0.00840681
ENSMUSG00000030310	Slc6a1	3521.85	-0.567991	0.165237	-3.43743	0.000587255	0.02112
ENSMUSG00000034501	Pcnx4	1656.3	-0.569011	0.13774	-4.13105	3.61109e-05	0.00329245
ENSMUSG00000031903	Pla2g15	807.413	-0.569664	0.146268	-3.89464	9.83432e-05	0.00643055
ENSMUSG00000027642	Rpn2	3547.75	-0.570018	0.128313	-4.44239	8.89646e-06	0.00138774
ENSMUSG00000068040	Tm9sf4	1953.55	-0.571022	0.133093	-4.29041	1.78346e-05	0.00211839
ENSMUSG00000007891	Ctsd	3409.28	-0.571735	0.139308	-4.1041	4.05898e-05	0.00357494
ENSMUSG00000040452	Cdh12	1951.7	-0.571745	0.181431	-3.1513	0.00162543	0.0392564
ENSMUSG00000054469	Lclat1	705.893	-0.573472	0.134889	-4.25145	2.12394e-05	0.00231081
ENSMUSG00000054162	Spock3	3788.35	-0.574409	0.162191	-3.54156	0.000397771	0.0166127
ENSMUSG00000049556	Lingo1	2084.45	-0.576987	0.167357	-3.44765	0.000565486	0.0205656
ENSMUSG00000005873	Reep5	5456.41	-0.577016	0.164963	-3.49785	0.000469024	0.0182356
ENSMUSG00000039254	Pomt1	428.626	-0.577524	0.16504	-3.4993	0.000466479	0.0181913
ENSMUSG00000049922	Slc35c1	386.235	-0.582271	0.162173	-3.59042	0.000330143	0.0148734
ENSMUSG00000055409	Nell1	1456.76	-0.583137	0.147494	-3.95364	7.69699e-05	0.00543221
ENSMUSG00000022376	Adcy8	1270.41	-0.583339	0.176439	-3.30617	0.000945791	0.0280852
ENSMUSG00000036534	Slc38a7	634.527	-0.583437	0.147068	-3.96713	7.27428e-05	0.00534824
ENSMUSG00000029408	Abcb9	920.283	-0.583861	0.183753	-3.17742	0.00148591	0.0371391
ENSMUSG00000029782	Tmem209	771.782	-0.586814	0.163078	-3.59836	0.000320231	0.0147482
ENSMUSG00000093930	Hmgcs1	1733.19	-0.587577	0.17729	-3.31421	0.000919033	0.0276474
ENSMUSG00000097732	D930048G16Rik	571.988	-0.58785	0.158243	-3.71487	0.000203312	0.0104872
ENSMUSG00000040520	Manea	783.136	-0.58933	0.16458	-3.58082	0.000342519	0.0152183
ENSMUSG00000038077	Kcna6	667.112	-0.590618	0.143618	-4.11241	3.91545e-05	0.00349609
ENSMUSG00000075478	Slitrk1	1467.26	-0.591997	0.126891	-4.66539	3.08034e-06	0.000752476
ENSMUSG00000038879	Nipal2	275.346	-0.592561	0.194451	-3.04735	0.00230868	0.0490007
ENSMUSG00000036766	Dner	2105.26	-0.592985	0.133854	-4.43009	9.41935e-06	0.00143473
ENSMUSG00000021957	Tkt	1444.29	-0.59543	0.131148	-4.54015	5.62137e-06	0.00107029
ENSMUSG00000063531	Sema3e	1306.03	-0.595637	0.122907	-4.84623	1.2583e-06	0.000417724
ENSMUSG00000078517	Emc1	3059.03	-0.595851	0.133242	-4.47193	7.75155e-06	0.00127468
ENSMUSG00000036985	Zdhhc9	809.069	-0.595914	0.150518	-3.95908	7.52383e-05	0.00540943
ENSMUSG00000029767	Calu	2414.4	-0.597522	0.150536	-3.96928	7.20891e-05	0.00533336
ENSMUSG00000086368	Gm13830	312.248	-0.598424	0.190694	-3.13814	0.00170023	0.040243
ENSMUSG00000030062	Rpn1	5461.46	-0.599015	0.17066	-3.51	0.000448106	0.017847
ENSMUSG00000006782	Cnp	499.409	-0.602113	0.184384	-3.26554	0.00109257	0.030415
ENSMUSG00000051022	Hs3st1	876.967	-0.602504	0.197505	-3.05057	0.00228404	0.0487173
ENSMUSG00000025475	Adgra1	3128.76	-0.602877	0.164418	-3.66674	0.000245658	0.0121139
ENSMUSG00000017390	Aldoc	1589.67	-0.603137	0.176553	-3.41618	0.000635052	0.0220867
ENSMUSG00000038860	Garnl3	1270.97	-0.604922	0.186213	-3.24855	0.00115993	0.0318169
ENSMUSG00000062380	Tubb3	1493.79	-0.60494	0.179645	-3.36741	0.000758784	0.0243168
ENSMUSG00000021236	Entpd5	544.296	-0.607797	0.165779	-3.66631	0.000246078	0.0121139
ENSMUSG00000015090	Ptgds	628.652	-0.608078	0.188418	-3.22728	0.00124973	0.0330885
ENSMUSG00000040462	Os9	2991.94	-0.608817	0.134224	-4.53584	5.73757e-06	0.00107658
ENSMUSG00000021360	Gcnt2	523.985	-0.609007	0.174327	-3.49348	0.00047677	0.0183904
ENSMUSG00000022415	Syngr1	5366.13	-0.613852	0.171644	-3.5763	0.000348488	0.0152945
ENSMUSG00000010803	Gabra1	14303.2	-0.61451	0.166742	-3.6854	0.000228342	0.0115033
ENSMUSG00000020142	Slc1a4	915.993	-0.617699	0.150364	-4.10804	3.99035e-05	0.00353856
ENSMUSG00000087620	5330434G04Rik	5875.85	-0.618639	0.162444	-3.80832	0.000139913	0.00827146
ENSMUSG00000026463	Atp2b4	1342.88	-0.619196	0.183841	-3.3681	0.000756873	0.0243157
ENSMUSG00000033124	Atg9a	1308.18	-0.62081	0.152674	-4.06623	4.77797e-05	0.00396541
ENSMUSG00000028780	Sema3c	464.334	-0.620968	0.161287	-3.85008	0.000118078	0.00736717
ENSMUSG00000032932	Hspa13	1709.66	-0.622011	0.164318	-3.78542	0.00015345	0.00869292
ENSMUSG00000032269	Htr3a	469.325	-0.624119	0.193077	-3.23248	0.0012272	0.0328955
ENSMUSG00000020368	Canx	10080.4	-0.625361	0.137233	-4.55693	5.19064e-06	0.00105005
ENSMUSG00000034145	Tmem63c	697.496	-0.625928	0.160708	-3.89482	9.82714e-05	0.00643055
ENSMUSG00000042846	Lrrtm3	3100	-0.627984	0.204578	-3.06966	0.00214301	0.0467096
ENSMUSG00000051726	Kcnf1	1868.36	-0.631007	0.203669	-3.09819	0.00194704	0.0439936
ENSMUSG00000056004	9330182L06Rik	639.423	-0.632586	0.192213	-3.29106	0.000998096	0.0288445
ENSMUSG00000016534	Lamp2	1697.9	-0.633174	0.138549	-4.57003	4.87665e-06	0.00103505
ENSMUSG00000055254	Ntrk2	3161.37	-0.645138	0.130614	-4.93929	7.84079e-07	0.000298573
ENSMUSG00000027195	Hsd17b12	1233.61	-0.646616	0.170212	-3.79889	0.000145347	0.00843859
ENSMUSG00000026904	Slc4a10	7671.97	-0.646711	0.135687	-4.7662	1.87733e-06	0.0005504
ENSMUSG00000102543	Pcdhgc5	995.336	-0.64793	0.1715	-3.77802	0.000158077	0.00873965
ENSMUSG00000051379	Flrt3	4233.96	-0.648143	0.116829	-5.54778	2.89327e-08	2.67565e-05
ENSMUSG00000042453	Reln	745.683	-0.648427	0.177005	-3.66333	0.00024896	0.0121552
ENSMUSG00000024261	Syt4	7524.38	-0.648945	0.182699	-3.55199	0.000382335	0.0160898
ENSMUSG00000035431	Sstr1	257.272	-0.64959	0.190248	-3.41444	0.000639135	0.0220867
ENSMUSG00000039706	Ldb2	726.043	-0.650446	0.193812	-3.35607	0.000790594	0.0249477
ENSMUSG00000050783	Htr1f	275.641	-0.650463	0.192114	-3.38582	0.000709649	0.0235179
ENSMUSG00000042632	Pla2g6	213.075	-0.650806	0.204359	-3.18462	0.00144943	0.0365803
ENSMUSG00000020044	Timp3	186.255	-0.652808	0.209127	-3.12159	0.00179878	0.0420375
ENSMUSG00000049148	Plcxd3	709.932	-0.654302	0.215365	-3.03811	0.00238067	0.0496337
ENSMUSG00000020571	Pdia6	6759.63	-0.654664	0.142345	-4.59914	4.24248e-06	0.000915455
ENSMUSG00000022261	Sdc2	768.159	-0.655771	0.145912	-4.49428	6.98051e-06	0.00120502
ENSMUSG00000033361	Prrg3	461.921	-0.656865	0.173548	-3.78492	0.000153756	0.00869292
ENSMUSG00000049872	Fam26e	454.543	-0.656912	0.17601	-3.73224	0.000189781	0.00998818
ENSMUSG00000019590	Cyb561	2523.03	-0.658198	0.179593	-3.66495	0.000247386	0.0121322
ENSMUSG00000031932	Gpr83	844.832	-0.661543	0.175064	-3.77886	0.00015755	0.00873965
ENSMUSG00000021939	Ctsb	16830.7	-0.662096	0.143079	-4.62748	3.70138e-06	0.000826236
ENSMUSG00000023960	Enpp5	11652.1	-0.663296	0.138296	-4.79621	1.61696e-06	0.00050504
ENSMUSG00000021478	Drd1	550.707	-0.665089	0.186494	-3.56628	0.00036208	0.0155899
ENSMUSG00000046699	Slitrk4	2412.88	-0.666407	0.153567	-4.33952	1.42791e-05	0.00184743
ENSMUSG00000059361	Nrsn2	942.079	-0.666597	0.160499	-4.15328	3.27736e-05	0.00305266
ENSMUSG00000021273	Fdft1	866.831	-0.669998	0.204667	-3.2736	0.00106188	0.0299525
ENSMUSG00000050587	Lrrc4c	3953.37	-0.670127	0.151898	-4.41169	1.02568e-05	0.00152637
ENSMUSG00000027577	Chrna4	534.057	-0.670413	0.203635	-3.29223	0.00099398	0.0288445
ENSMUSG00000032115	Hyou1	439.777	-0.67268	0.169878	-3.95978	7.50204e-05	0.00540943
ENSMUSG00000045625	Pigz	188.84	-0.673366	0.211991	-3.1764	0.00149116	0.0371986
ENSMUSG00000109321	A330076H08Rik	2339.56	-0.673588	0.216304	-3.11408	0.00184518	0.0424327
ENSMUSG00000026249	Serpine2	1267.17	-0.674553	0.212237	-3.1783	0.00148139	0.0370978
ENSMUSG00000033061	Resp18	2036.97	-0.678091	0.197081	-3.44068	0.000580261	0.020985
ENSMUSG00000031266	Gla	403.247	-0.678815	0.200324	-3.38859	0.000702531	0.0234329
ENSMUSG00000036295	Lrrn3	3803.72	-0.682615	0.133968	-5.09536	3.48085e-07	0.000170547
ENSMUSG00000066189	Cacng3	1702.34	-0.684749	0.180368	-3.79639	0.000146818	0.00844825
ENSMUSG00000015656	Hspa8	2236.11	-0.68491	0.168392	-4.06736	4.75488e-05	0.00396541
ENSMUSG00000079179	Rab10os	4396.93	-0.685595	0.158477	-4.32616	1.51734e-05	0.00192599
ENSMUSG00000045594	Glb1	604.873	-0.685918	0.159616	-4.29731	1.72884e-05	0.00207253
ENSMUSG00000036242	3632451O06Rik	796.468	-0.688653	0.138058	-4.98814	6.09646e-07	0.000246659
ENSMUSG00000022351	Sqle	1882.31	-0.6892	0.16871	-4.08511	4.40552e-05	0.00384361
ENSMUSG00000033278	Ptprm	446.144	-0.694242	0.211468	-3.28296	0.00102723	0.0294237
ENSMUSG00000031604	Msmo1	3275.11	-0.694291	0.164604	-4.21795	2.46539e-05	0.00250644
ENSMUSG00000067879	3110035E14Rik	2181.3	-0.697039	0.212395	-3.28181	0.00103144	0.029477
ENSMUSG00000031750	Il34	1094.36	-0.698109	0.176356	-3.95852	7.54152e-05	0.00540943
ENSMUSG00000031007	Atp6ap2	10410.6	-0.699683	0.150967	-4.63467	3.57509e-06	0.000812048
ENSMUSG00000025892	Gria4	4022.88	-0.70133	0.201327	-3.48353	0.00049485	0.0187883
ENSMUSG00000020251	Glt8d2	829.117	-0.701973	0.169729	-4.13585	3.53646e-05	0.00324728
ENSMUSG00000030772	Dkk3	9765.15	-0.702034	0.162431	-4.32206	1.54581e-05	0.00193892
ENSMUSG00000102697	Pcdhac2	701.03	-0.702115	0.148746	-4.72024	2.35564e-06	0.000641708
ENSMUSG00000029838	Ptn	2599.59	-0.702239	0.212994	-3.29699	0.000977259	0.0285611
ENSMUSG00000052613	Pcdh15	1248.16	-0.703021	0.211582	-3.32268	0.000891568	0.0270331
ENSMUSG00000024211	Grm8	867.783	-0.70439	0.175714	-4.00874	6.10439e-05	0.00481912
ENSMUSG00000032181	Scg3	1970.49	-0.709143	0.17881	-3.96591	7.31164e-05	0.00534824
ENSMUSG00000044229	Nxpe4	265.384	-0.709991	0.179388	-3.95786	7.56242e-05	0.00540943
ENSMUSG00000045648	Vwc2l	693.084	-0.712314	0.220609	-3.22885	0.0012429	0.0330885
ENSMUSG00000025823	Pdia4	2341.42	-0.71318	0.164143	-4.34486	1.39365e-05	0.00184743
ENSMUSG00000029263	Pigg	529.305	-0.714622	0.168517	-4.24065	2.22874e-05	0.00234162
ENSMUSG00000085527	Gm15535	230.379	-0.720309	0.234933	-3.06602	0.00216929	0.047203
ENSMUSG00000054976	Nyap2	1008.74	-0.721057	0.229522	-3.14156	0.00168048	0.0400901
ENSMUSG00000032806	Slc10a3	132.059	-0.725017	0.228889	-3.16755	0.00153727	0.0379106
ENSMUSG00000103897	Pcdhga8	151.401	-0.728518	0.221585	-3.28775	0.0010099	0.0290813
ENSMUSG00000031841	Cdh13	2022.5	-0.73091	0.147323	-4.96129	7.00265e-07	0.000274737
ENSMUSG00000016494	Cd34	1833.38	-0.733632	0.210027	-3.49304	0.000477552	0.0183904
ENSMUSG00000049122	Frmd3	619.622	-0.735552	0.202332	-3.63537	0.000277578	0.0131641
ENSMUSG00000037049	Smpd1	3038.75	-0.736658	0.143058	-5.14937	2.61357e-07	0.000153809
ENSMUSG00000019888	Mgat4c	1580.2	-0.745235	0.145155	-5.13407	2.8355e-07	0.000158328
ENSMUSG00000021720	Rnf180	181.779	-0.751862	0.192988	-3.89591	9.78325e-05	0.00643055
ENSMUSG00000021190	Lgmn	2302.07	-0.755763	0.167394	-4.51489	6.33504e-06	0.00115521
ENSMUSG00000097460	Gm26734	113.106	-0.758181	0.247647	-3.06153	0.00220207	0.0477557
ENSMUSG00000056999	Ide	1907.93	-0.759261	0.215575	-3.52203	0.000428254	0.0174909
ENSMUSG00000032908	Sgpp2	291.659	-0.76465	0.226864	-3.37053	0.000750251	0.0241762
ENSMUSG00000062184	Hs6st2	1277.78	-0.768755	0.176357	-4.35908	1.30608e-05	0.00177997
ENSMUSG00000049612	Omg	5138.35	-0.76975	0.15012	-5.12758	2.93495e-07	0.000158328
ENSMUSG00000026220	Slc16a14	172.952	-0.771494	0.212374	-3.63271	0.000280456	0.0132521
ENSMUSG00000109372	Gm19410	366.98	-0.771589	0.18499	-4.17097	3.03302e-05	0.00288739
ENSMUSG00000031778	Cx3cl1	16908.1	-0.773402	0.157028	-4.92523	8.4259e-07	0.000311686
ENSMUSG00000020048	Hsp90b1	8075.51	-0.77728	0.137692	-5.64505	1.65134e-08	1.78166e-05
ENSMUSG00000001467	Cyp51	1861.69	-0.789057	0.197609	-3.99302	6.52381e-05	0.0049394
ENSMUSG00000031425	Plp1	2061.21	-0.790317	0.210001	-3.7634	0.000167616	0.00896745
ENSMUSG00000104114	Gm37297	154.455	-0.792531	0.238156	-3.32778	0.000875421	0.0266684
ENSMUSG00000025647	Shisa5	1422.55	-0.792879	0.168196	-4.71403	2.42865e-06	0.000641708
ENSMUSG00000048988	Elfn1	165.393	-0.794259	0.250255	-3.1738	0.00150459	0.0374615
ENSMUSG00000036502	Tmem255a	1237.48	-0.798348	0.199478	-4.00218	6.27619e-05	0.00489506
ENSMUSG00000031523	Dlc1	391.373	-0.802446	0.229658	-3.49409	0.000475681	0.0183904
ENSMUSG00000040536	Necab1	1347.28	-0.803572	0.225413	-3.56489	0.000364006	0.0155899
ENSMUSG00000003814	Calr	8969.23	-0.807218	0.124158	-6.50153	7.95071e-11	1.71563e-07
ENSMUSG00000050840	Cdh20	318.306	-0.808447	0.250292	-3.23001	0.00123784	0.0330441
ENSMUSG00000041608	Entpd3	261.906	-0.816783	0.244413	-3.34181	0.000832327	0.0257802
ENSMUSG00000000278	Scpep1	527.846	-0.817612	0.187346	-4.36419	1.27596e-05	0.00177633
ENSMUSG00000053025	Sv2b	9240.5	-0.819169	0.182709	-4.48346	7.34438e-06	0.00123491
ENSMUSG00000008153	Clstn3	7661.59	-0.819977	0.156826	-5.22858	1.70821e-07	0.000110581
ENSMUSG00000026312	Cdh7	858.083	-0.822999	0.24134	-3.41013	0.000649329	0.0223211
ENSMUSG00000097350	4732491K20Rik	147.102	-0.823099	0.255809	-3.21763	0.00129252	0.0338751
ENSMUSG00000097248	Gm2694	184.831	-0.824196	0.22959	-3.58986	0.000330851	0.0148734
ENSMUSG00000022321	Cdh10	1774.04	-0.828193	0.192201	-4.309	1.63994e-05	0.00198432
ENSMUSG00000022037	Clu	4346.55	-0.8288	0.162037	-5.11489	3.13923e-07	0.000162574
ENSMUSG00000100632	9430060I03Rik	154.722	-0.830246	0.261911	-3.16995	0.00152464	0.0377428
ENSMUSG00000028173	Wls	858.861	-0.832742	0.236938	-3.5146	0.000440417	0.0177083
ENSMUSG00000031963	Bmper	320.923	-0.834403	0.215555	-3.87096	0.000108407	0.00691404
ENSMUSG00000037362	Nov	3326.59	-0.83445	0.191419	-4.35929	1.30486e-05	0.00177997
ENSMUSG00000045613	Chrm2	330.175	-0.835599	0.246508	-3.38974	0.0006996	0.0234329
ENSMUSG00000028172	Tacr3	138.4	-0.839582	0.272385	-3.08234	0.00205383	0.045377
ENSMUSG00000024084	Qpct	521.071	-0.8428	0.180439	-4.67083	2.9999e-06	0.000746917
ENSMUSG00000059013	Sh2d3c	224.318	-0.845725	0.194802	-4.34147	1.41536e-05	0.00184743
ENSMUSG00000020932	Gfap	231.872	-0.846908	0.248971	-3.40164	0.000669835	0.0228822
ENSMUSG00000039704	Lmbrd2	234.462	-0.847427	0.231583	-3.65929	0.000252918	0.0122642
ENSMUSG00000066705	Fxyd6	3654.98	-0.847517	0.18955	-4.47121	7.77782e-06	0.00127468
ENSMUSG00000050164	Mchr1	763.381	-0.852877	0.187773	-4.54207	5.57045e-06	0.00107029
ENSMUSG00000032517	Mobp	452.412	-0.866364	0.234569	-3.69343	0.000221253	0.0112778
ENSMUSG00000064293	Cntn4	1937.03	-0.867623	0.216933	-3.9995	6.34765e-05	0.00491674
ENSMUSG00000056222	Spock1	1657.58	-0.877099	0.146568	-5.98422	2.17423e-09	3.12775e-06
ENSMUSG00000019890	Nts	274.474	-0.877507	0.24653	-3.55944	0.000371653	0.015742
ENSMUSG00000021670	Hmgcr	3025.95	-0.877758	0.188461	-4.65751	3.20064e-06	0.000755127
ENSMUSG00000025579	Gaa	8461.5	-0.887175	0.129053	-6.87448	6.22169e-12	2.68508e-08
ENSMUSG00000005672	Kit	2258.26	-0.890175	0.121772	-7.31016	2.66821e-13	3.45453e-09
ENSMUSG00000031297	Slc7a3	481.523	-0.893189	0.201178	-4.4398	9.00413e-06	0.00138781
ENSMUSG00000029334	Prkg2	100.875	-0.899821	0.260264	-3.45734	0.000545545	0.0200658
ENSMUSG00000046178	Nxph1	2006.32	-0.90285	0.178149	-5.06796	4.02111e-07	0.000179522
ENSMUSG00000050447	Lypd6	311.489	-0.903641	0.225787	-4.00218	6.27621e-05	0.00489506
ENSMUSG00000035295	Wdr38	120.12	-0.913547	0.238118	-3.83653	0.000124783	0.00758482
ENSMUSG00000041649	Klf8	109.051	-0.914497	0.279495	-3.27197	0.00106802	0.0300601
ENSMUSG00000037771	Slc32a1	200.559	-0.918329	0.225274	-4.0765	4.57183e-05	0.00391152
ENSMUSG00000019978	Epb41l2	162.315	-0.918826	0.270453	-3.39737	0.00068038	0.0231204
ENSMUSG00000051920	Rspo2	590.395	-0.924964	0.216271	-4.27687	1.89541e-05	0.00218247
ENSMUSG00000030092	Cntn6	667.111	-0.925931	0.248776	-3.72194	0.000197696	0.0102383
ENSMUSG00000026748	Plxdc2	837.368	-0.927425	0.175575	-5.2822	1.27638e-07	8.69755e-05
ENSMUSG00000043388	Tmem130	5491.83	-0.930108	0.133553	-6.96436	3.29899e-12	2.1356e-08
ENSMUSG00000025400	Tac2	193.909	-0.930702	0.245355	-3.79328	0.000148668	0.00851386
ENSMUSG00000027965	Olfm3	963.864	-0.93418	0.219948	-4.24727	2.16388e-05	0.00231535
ENSMUSG00000022661	Cd200	4752.79	-0.937014	0.170675	-5.49005	4.0182e-08	3.46824e-05
ENSMUSG00000032281	Acsbg1	147.291	-0.941605	0.239429	-3.93271	8.39939e-05	0.00575381
ENSMUSG00000051910	Sox6	143.327	-0.945075	0.285242	-3.31324	0.000922212	0.0276474
ENSMUSG00000090659	Zfp493	79.9148	-0.946558	0.283778	-3.33556	0.000851292	0.0261421
ENSMUSG00000040420	Cdh18	644.999	-0.946905	0.209479	-4.52029	6.17544e-06	0.00114219
ENSMUSG00000015653	Steap2	146.673	-0.947344	0.25985	-3.64573	0.000266629	0.0127382
ENSMUSG00000034098	Fstl5	787.678	-0.948082	0.165159	-5.74042	9.44435e-09	1.1116e-05
ENSMUSG00000026864	Hspa5	13626.8	-0.949179	0.173991	-5.45532	4.88839e-08	3.95563e-05
ENSMUSG00000024990	Rbp4	229.505	-0.955429	0.25777	-3.70652	0.000210125	0.0107529
ENSMUSG00000040972	Igsf21	402.356	-0.958947	0.210208	-4.56189	5.06949e-06	0.00104182
ENSMUSG00000034755	Pcdh11x	1345.44	-0.962382	0.218674	-4.401	1.07755e-05	0.00158535
ENSMUSG00000021219	Rgs6	185.043	-0.962587	0.298852	-3.22095	0.00127765	0.0336214
ENSMUSG00000032193	Ldlr	520.104	-0.965844	0.230119	-4.19716	2.70283e-05	0.0026311
ENSMUSG00000033032	Afap1l1	103.805	-0.968527	0.303616	-3.18998	0.00142284	0.0360693
ENSMUSG00000037428	Vgf	1150.04	-0.971157	0.215807	-4.50013	6.79125e-06	0.00118819
ENSMUSG00000038668	Lpar1	120.135	-0.971656	0.314777	-3.0868	0.00202321	0.0450078
ENSMUSG00000030748	Il4ra	103.327	-0.972754	0.259559	-3.74771	0.000178453	0.00950795
ENSMUSG00000048965	Mrgpre	212.538	-0.980293	0.192544	-5.09128	3.55663e-07	0.000170547
ENSMUSG00000039601	Rcan2	920.228	-0.986018	0.200715	-4.91252	8.9913e-07	0.000323362
ENSMUSG00000031772	Cntnap4	1265.24	-0.996653	0.187828	-5.30621	1.11931e-07	8.05092e-05
ENSMUSG00000103677	Pcdhga4	121.177	-1.00028	0.254289	-3.93363	8.36727e-05	0.00575381
ENSMUSG00000021680	Crhbp	852.935	-1.00073	0.205751	-4.86378	1.15163e-06	0.000402976
ENSMUSG00000068299	Nat8f4	52.5404	-1.00373	0.329873	-3.04278	0.002344	0.0492851
ENSMUSG00000067586	S1pr3	143.815	-1.01262	0.258188	-3.92203	8.78072e-05	0.00595204
ENSMUSG00000021363	Mak	68.8735	-1.01599	0.325906	-3.11743	0.00182438	0.0422545
ENSMUSG00000029790	Cep41	78.4308	-1.01719	0.289041	-3.5192	0.000432847	0.0176229
ENSMUSG00000020653	Klf11	76.6677	-1.01783	0.300111	-3.39153	0.000695037	0.0234329
ENSMUSG00000019772	Vip	2272.37	-1.01964	0.226167	-4.50835	6.5335e-06	0.00117485
ENSMUSG00000025986	Slc39a10	3442	-1.03803	0.185946	-5.58244	2.37163e-08	2.36196e-05
ENSMUSG00000067578	Cbln4	338.905	-1.04255	0.247857	-4.20626	2.59632e-05	0.00257381
ENSMUSG00000035258	Abi3bp	87.355	-1.04399	0.342096	-3.05175	0.0022751	0.0486067
ENSMUSG00000046922	Gpr6	129.608	-1.04522	0.302783	-3.45205	0.000556339	0.0203472
ENSMUSG00000103567	Pcdhga5	78.8101	-1.062	0.31089	-3.41599	0.000635497	0.0220867
ENSMUSG00000031343	Gabra3	1019.25	-1.06285	0.225403	-4.71532	2.41332e-06	0.000641708
ENSMUSG00000048004	Tmem196	94.1774	-1.06377	0.298883	-3.55915	0.00037206	0.015742
ENSMUSG00000058400	Qrfpr	186.458	-1.06813	0.270785	-3.94457	7.99428e-05	0.00556462
ENSMUSG00000035274	Tpbg	136.008	-1.07305	0.295566	-3.6305	0.00028287	0.0133175
ENSMUSG00000028031	Dkk2	58.4805	-1.07968	0.354257	-3.04772	0.00230584	0.0490007
ENSMUSG00000024331	Dsc2	83.1826	-1.08296	0.347529	-3.11618	0.0018321	0.042282
ENSMUSG00000002459	Rgs20	80.3262	-1.0938	0.315148	-3.47076	0.00051899	0.01943
ENSMUSG00000038257	Glra3	165.26	-1.09519	0.306418	-3.57415	0.000351368	0.0153688
ENSMUSG00000000305	Cdh4	131.179	-1.11166	0.244699	-4.54298	5.54646e-06	0.00107029
ENSMUSG00000031785	Adgrg1	242.392	-1.11638	0.219633	-5.08293	3.71666e-07	0.000171856
ENSMUSG00000032854	Ugt8a	60.5175	-1.11679	0.331167	-3.3723	0.000745436	0.0241762
ENSMUSG00000009376	Met	130.102	-1.11749	0.329837	-3.388	0.000704055	0.0234329
ENSMUSG00000025905	Oprk1	143.616	-1.12523	0.343596	-3.27487	0.0010571	0.0298828
ENSMUSG00000039385	Cdh6	353.004	-1.12703	0.281984	-3.99678	6.42086e-05	0.00491674
ENSMUSG00000019865	Nmbr	212.938	-1.13147	0.236038	-4.79358	1.63835e-06	0.00050504
ENSMUSG00000037892	Pcdh18	114.354	-1.1385	0.276463	-4.11809	3.82018e-05	0.00343912
ENSMUSG00000034324	Tmem132c	60.3156	-1.14439	0.364374	-3.14069	0.00168548	0.0401137
ENSMUSG00000061762	Tac1	506.15	-1.15272	0.265683	-4.33873	1.43311e-05	0.00184743
ENSMUSG00000048215	A630023P12Rik	57.5411	-1.15844	0.366487	-3.16094	0.00157259	0.0384043
ENSMUSG00000046321	Hs3st2	134.07	-1.16797	0.325438	-3.58892	0.000332048	0.0148755
ENSMUSG00000028864	Hgf	136.994	-1.18945	0.282074	-4.2168	2.47798e-05	0.00250644
ENSMUSG00000049928	Glp2r	121.186	-1.19018	0.369696	-3.21934	0.00128485	0.0337423
ENSMUSG00000045875	Adra1a	111.557	-1.20118	0.274498	-4.37592	1.20921e-05	0.00171978
ENSMUSG00000051652	Lrrc3	78.6027	-1.24589	0.323823	-3.84744	0.000119359	0.00736717
ENSMUSG00000033063	Cntnap3	258.493	-1.25651	0.293597	-4.27971	1.8714e-05	0.00218247
ENSMUSG00000019846	Lama4	151.347	-1.28259	0.333725	-3.84324	0.000121419	0.00741513
ENSMUSG00000022512	Cldn1	251.818	-1.28356	0.27328	-4.69686	2.64185e-06	0.000684081
ENSMUSG00000022372	Sla	86.4533	-1.31591	0.395601	-3.32637	0.000879855	0.0267406
ENSMUSG00000000555	Itga5	49.9025	-1.34439	0.424191	-3.1693	0.00152808	0.0377559
ENSMUSG00000034997	Htr2a	192.092	-1.3773	0.272311	-5.05781	4.24107e-07	0.00018303
ENSMUSG00000067212	H2-T23	122.429	-1.41515	0.331392	-4.27031	1.95199e-05	0.00221688
ENSMUSG00000020681	Ace	52.3443	-1.41569	0.352518	-4.01594	5.92081e-05	0.00470287
ENSMUSG00000069132	Nxph2	83.6724	-1.42501	0.335433	-4.24828	2.15419e-05	0.00231535
ENSMUSG00000031210	Gpr165	56.6603	-1.46481	0.392901	-3.72818	0.000192867	0.0100283
ENSMUSG00000059898	Dsc3	221.566	-1.49171	0.235942	-6.32235	2.57619e-10	4.76485e-07
ENSMUSG00000053004	Hrh1	359.841	-1.49214	0.491252	-3.03743	0.00238605	0.0496658
ENSMUSG00000044749	Abca6	49.3985	-1.5049	0.368613	-4.08262	4.45309e-05	0.00384361
ENSMUSG00000029798	Herc6	60.5274	-1.50574	0.426848	-3.52758	0.000419382	0.0172921
ENSMUSG00000044534	Ackr2	48.8097	-1.52365	0.428994	-3.55169	0.000382766	0.0160898
ENSMUSG00000110618	RP23-263C23.7	50.032	-1.54552	0.401922	-3.84533	0.000120391	0.0073872
ENSMUSG00000030800	Prss8	49.2542	-1.64592	0.456056	-3.60902	0.000307351	0.0142989
ENSMUSG00000048905	4930539E08Rik	78.2481	-1.66232	0.347281	-4.78666	1.69578e-06	0.000510588
ENSMUSG00000097068	Gm26760	96.6787	-1.70894	0.331149	-5.16064	2.46106e-07	0.00015173
ENSMUSG00000025946	Pth2r	49.9427	-1.75572	0.439129	-3.99819	6.38289e-05	0.00491674
ENSMUSG00000016918	Sulf1	174.572	-1.80113	0.302387	-5.95639	2.5787e-09	3.33864e-06
ENSMUSG00000022309	Angpt1	163.719	-1.88639	0.571185	-3.3026	0.000957943	0.0282517

## Sheet: table S4
GO-Cellular component
FDR	Genes in list	Total genes	Functional Category	Genes
2.29173e-27	129	1808	Neuron part	CACNG3 GABRA3 GABRA1 KIF1B CAMK2B SYT1 SYNGR1 CHRNA4 SLC32A1 HTR2A GRIK5 HSPA8 PTK2B PDE1B NRSN2 SYT11 SYT4 NTS CNTN6 NAV1 CNTN4 GLRA3 GABRB2 CPLX2 VIP NTRK2 GPM6A SLC6A1 AUTS2 SV2A HTR3A STX3 CDH2 HTR1F GRM8 CHRM2 SV2B HRH1 BRINP2 L1CAM DPF3 ATP1A3 PTGS2 MARK3 CD200 DVL1 MAK CLU PPP3CA CDH13 PCDH15 PRNP DNER MYCBP2 TAC1 CX3CL1 CAMK1G CNTN1 CDH10 ATP2B4 PSD ROGDI OPRK1 NCOA1 SLC38A7 TUBB4A LIN7B …
3.43192e-25	102	1268	Synapse	IQSEC2 LRRTM2 SLITRK1 SLITRK4 LRRTM3 CACNG3 GABRA3 GABRA1 SYT1 SYNGR1 CHRNA4 SLC32A1 LIN7B GRIK5 HSPA8 PTK2B NTS CLSTN3 GLRA3 GABRB2 CPLX2 NTRK2 SV2A HTR3A STX3 NLGN1 CDH2 GRM8 SV2B ACHE PPP3CA PCDH15 CNTN1 CDH10 CBLN4 CAMK2B ATP2B4 PSD ROGDI OPRK1 RPH3A HTR2A PTN DVL1 WFS1 WASF1 LAMA4 KCNIP3 TANC1 IGSF21 CNR1 OLFM3 CLU ADRA1A FLRT3 CANX SYT11 SYT4 CNTN6 FAIM2 SERPINE2 FXYD6 ITPKA ATAD1 CDH13 ARR…
5.43155e-24	229	4988	Endomembrane system	RRAGD HSPA5 MSMO1 SYT1 CLCN4 FDFT1 SYNGR1 CHGA TM9SF4 SLC32A1 NOMO1 JPH1 SQLE TMEM33 GALNT18 HMGCR PIGZ GLT8D2 EMC3 NRSN2 EMC1 CALU COPB1 HSD17B7 SYT11 SYT4 EMC7 CEPT1 OS9 CD164 SULF1 SLC35A5 RAB40B PIGK CRHBP TMEM168 ERLIN2 HYOU1 GDPD1 HSPA13 PDIA4 STEAP2 SV2A B3GALT2 SHISA5 RNF180 TMX3 HSP90B1 STX3 BSCL2 B3GALNT1 ARL6IP1 MANEA DHCR7 LCLAT1 PIGG TRAM1L1 DPY19L3 SLC35C1 RESP18 SV2B BCAP31 POMK ZD…
5.43155e-24	104	1371	Neuron projection	GABRA3 GABRA1 KIF1B CAMK2B SYT1 CHRNA4 SLC32A1 HTR2A HSPA8 PTK2B NRSN2 SYT11 SYT4 NTS CNTN6 NAV1 CNTN4 GLRA3 GABRB2 CPLX2 VIP NTRK2 GPM6A SLC6A1 AUTS2 SV2A HTR3A CDH2 HTR1F CHRM2 SV2B HRH1 BRINP2 L1CAM PTGS2 MARK3 CD200 ATP1A3 DVL1 CLU PPP3CA CDH13 PCDH15 PRNP DNER MYCBP2 CACNG3 TAC1 CX3CL1 CAMK1G ATP2B4 PSD ROGDI OPRK1 NCOA1 SLC38A7 TUBB4A LIN7B GRIK5 MAK WASF1 KCNIP3 TANC1 SLC1A4 WLS CNR1 FLRT3…
8.48985e-22	84	1004	Synapse part	LRRTM2 CACNG3 GABRA3 GABRA1 SYT1 SYNGR1 SLC32A1 GRIK5 HSPA8 PTK2B NTS CLSTN3 CPLX2 NTRK2 SV2A STX3 CDH2 GRM8 SV2B PPP3CA CNTN1 CDH10 ATP2B4 PSD ROGDI OPRK1 ACHE CHRNA4 HTR2A LIN7B PTN DVL1 WFS1 WASF1 LAMA4 KCNIP3 TANC1 IGSF21 CNR1 ADRA1A FLRT3 CANX SYT11 SYT4 CNTN6 FAIM2 FXYD6 ITPKA ATAD1 ARRB2 PPFIA4 SLC4A10 GLRA3 GABRB2 LRRC4C DGKZ GPM6A KCNA6 GRIA4 CNTNAP4 ADCY8 TIAM1 SLC6A1 GRASP NCSTN NSMF H…
5.66131e-20	129	2214	Plasma membrane bounded cell projection	GABRA3 GABRA1 KIF1B CAMK2B SYT1 CHRNA4 SLC32A1 HTR2A HSPA8 MAK PTK2B NRSN2 SYT11 SYT4 NTS CNTN6 NAV1 CNTN4 GLRA3 GABRB2 CPLX2 VIP NTRK2 GPM6A SLC6A1 AUTS2 SV2A HTR3A TACR3 CDH2 HTR1F CHRM2 SV2B HRH1 BRINP2 L1CAM PSD PTGS2 MARK3 CD200 TUBB4A ATP1A3 CDK6 CEP41 DVL1 EHD1 CLU GPR83 MCHR1 PPP3CA CDH13 IQGAP2 DGKZ PCDH15 ANGPT1 ITGA5 DLC1 STX3 PRNP ABLIM3 PTPRM MYADM SPATA13 DRD1 DNER MYCBP2 CACNG3 TAC…
9.60204e-20	131	2287	Cell projection	GABRA3 GABRA1 KIF1B CAMK2B SYT1 CHRNA4 SLC32A1 HTR2A HSPA8 MAK PTK2B NRSN2 SYT11 SYT4 NTS CNTN6 NAV1 CNTN4 GLRA3 GABRB2 CPLX2 VIP NTRK2 GPM6A SLC6A1 AUTS2 SV2A HTR3A TACR3 CDH2 HTR1F CHRM2 DDN SV2B HRH1 BRINP2 L1CAM PSD PTGS2 MARK3 CD200 LAPTM4B TUBB4A ATP1A3 CDK6 CEP41 DVL1 EHD1 CLU GPR83 MCHR1 PPP3CA CDH13 IQGAP2 DGKZ PCDH15 ANGPT1 ITGA5 DLC1 STX3 PRNP ABLIM3 PTPRM MYADM SPATA13 DRD1 DNER MYCBP…
2.33214e-19	74	879	Somatodendritic compartment	GABRA3 GABRA1 KIF1B SLC32A1 HTR2A HSPA8 PTK2B PDE1B NRSN2 VIP NTRK2 GPM6A HTR1F CHRM2 HRH1 BRINP2 L1CAM ATP1A3 MARK3 CD200 CLU PPP3CA PRNP DNER CACNG3 TAC1 CX3CL1 PSD ROGDI OPRK1 SLC38A7 TUBB4A GRIK5 DVL1 WASF1 KCNIP3 TANC1 SLC1A4 WLS CANX LDLR SYT11 SYT4 SNX14 ITPKA ARRB2 SLC4A10 GLRA3 KIRREL3 GRIA4 CNTNAP4 ADCY8 TIAM1 SV2A RGS12 NSMF HTR3A STX3 NLGN1 TACR3 ENC1 LYNX1 DDN NDN PDE4B DRD1 RELN FLN…
2.41975e-19	124	2123	Endoplasmic reticulum	HSPA5 MSMO1 FDFT1 NOMO1 JPH1 SQLE TMEM33 HMGCR PIGZ EMC3 EMC1 CALU HSD17B7 EMC7 CEPT1 OS9 SULF1 PIGK ERLIN2 HYOU1 GDPD1 HSPA13 PDIA4 B3GALT2 SHISA5 RNF180 TMX3 HSP90B1 BSCL2 B3GALNT1 ARL6IP1 DHCR7 LCLAT1 PIGG TRAM1L1 RESP18 BCAP31 POMK ZDHHC9 SULF2 BRINP2 ERP44 GRN CLCN4 PTGS2 HACD3 DNAJC10 PIGS TXNDC16 GANAB MARCH2 TECR ATP1A3 PTN PTGDS WFS1 CLU CANX REEP5 POMT1 TMBIM6 TMEM50B TMCO1 PDIA6 FAM57B…
1.35658e-18	33	175	Intrinsic component of synaptic membrane	LRRTM2 CDH2 CACNG3 GABRA3 CNTN1 GABRA1 CDH10 ATP2B4 OPRK1 CHRNA4 HTR2A GRIK5 CNR1 ADRA1A FLRT3 CANX SYT11 CNTN6 FXYD6 CLSTN3 GABRB2 LRRC4C GPM6A CNTNAP4 ADCY8 SLC6A1 NCSTN HTR3A NLGN1 SLITRK1 CHRM2 DRD1 LRRTM3
2.63279e-18	61	647	Dendrite	GABRA3 GABRA1 KIF1B SLC32A1 HTR2A HSPA8 PTK2B NTRK2 HTR1F CHRM2 HRH1 BRINP2 MARK3 CLU PPP3CA PRNP DNER CACNG3 PSD ROGDI OPRK1 GRIK5 DVL1 WASF1 KCNIP3 TANC1 SLC1A4 WLS CANX SYT11 SYT4 SNX14 ITPKA ARRB2 SLC4A10 GLRA3 KIRREL3 GPM6A GRIA4 CNTNAP4 ADCY8 TIAM1 SV2A RGS12 NSMF STX3 NLGN1 TACR3 LYNX1 DDN PDE4B DRD1 RELN FLNA LPAR1 L1CAM ELFN1 CHRNA4 WFS1 CRHBP TUBB3
2.63279e-18	51	459	Synaptic membrane	LRRTM2 CACNG3 GRIK5 CLSTN3 STX3 CDH2 GRM8 GABRA3 CNTN1 GABRA1 CDH10 ATP2B4 SYT1 ROGDI OPRK1 CHRNA4 HTR2A LIN7B HSPA8 TANC1 IGSF21 CNR1 ADRA1A FLRT3 CANX SYT11 CNTN6 FAIM2 FXYD6 ATAD1 ARRB2 GLRA3 GABRB2 LRRC4C GPM6A GRIA4 CNTNAP4 ADCY8 TIAM1 SLC6A1 GRASP NCSTN NSMF HTR3A NLGN1 SLITRK1 KCTD12 CHRM2 DDN DRD1 LRRTM3
2.63279e-18	61	649	Dendritic tree	GABRA3 GABRA1 KIF1B SLC32A1 HTR2A HSPA8 PTK2B NTRK2 HTR1F CHRM2 HRH1 BRINP2 MARK3 CLU PPP3CA PRNP DNER CACNG3 PSD ROGDI OPRK1 GRIK5 DVL1 WASF1 KCNIP3 TANC1 SLC1A4 WLS CANX SYT11 SYT4 SNX14 ITPKA ARRB2 SLC4A10 GLRA3 KIRREL3 GPM6A GRIA4 CNTNAP4 ADCY8 TIAM1 SV2A RGS12 NSMF STX3 NLGN1 TACR3 LYNX1 DDN PDE4B DRD1 RELN FLNA LPAR1 L1CAM ELFN1 CHRNA4 WFS1 CRHBP TUBB3
8.74962e-18	31	162	Integral component of synaptic membrane	LRRTM2 CDH2 CACNG3 GABRA3 GABRA1 CDH10 ATP2B4 OPRK1 CHRNA4 HTR2A GRIK5 CNR1 ADRA1A FLRT3 CANX SYT11 FXYD6 CLSTN3 GABRB2 LRRC4C GPM6A CNTNAP4 ADCY8 SLC6A1 NCSTN HTR3A NLGN1 SLITRK1 CHRM2 DRD1 LRRTM3
9.69281e-18	98	1530	Endoplasmic reticulum part	HSPA5 MSMO1 FDFT1 NOMO1 JPH1 HMGCR EMC3 EMC1 EMC7 CEPT1 OS9 PIGK ERLIN2 HYOU1 GDPD1 HSPA13 RNF180 TMX3 BSCL2 ARL6IP1 DHCR7 PIGG BCAP31 POMK ERP44 CLCN4 DNAJC10 PIGS TXNDC16 GANAB TECR TMEM33 WFS1 CLU CANX REEP5 POMT1 TMBIM6 TMCO1 ABCB9 LRPAP1 HSP90B1 SLC16A11 CALR ATL1 CAMK2B PDIA5 ATP6AP1 PTGS2 HACD3 MARCH2 SQLE PLD3 PTPN5 SERINC1 WLS RPN2 PIGZ FLRT3 POR CALU STT3A CLSTN3 TMEM50B DEGS1 PDIA6 SRP…
1.12989e-17	112	1906	Organelle subcompartment	MSMO1 FDFT1 NOMO1 JPH1 HMGCR EMC3 EMC1 EMC7 CEPT1 SLC35A5 RAB40B PIGK ERLIN2 GDPD1 RNF180 TMX3 BSCL2 ARL6IP1 DHCR7 PIGG BCAP31 POMK ERP44 HSPA5 CLCN4 PIGS TECR CABP7 RAB34 TMEM33 WFS1 TMEM59 WLS CANX REEP5 POMT1 OS9 TMBIM6 TMCO1 ABCB9 STEAP2 HSP90B1 SLC16A11 CHID1 CALR ZDHHC9 ATL1 ATG9A CAMK1G CAMK2B ATP6AP1 PTGS2 HACD3 MARCH2 SQLE PLD3 GALNT18 PTPN5 GCNT2 SERINC1 RPN2 PIGZ HS3ST2 CHST8 FLRT3 POR…
1.44719e-17	93	1414	Cell junction	HSPA5 HACD3 EPB41L2 CD99L2 HSPA8 CD81 RRAS2 CDH13 HYOU1 ENAH ITGA5 NCSTN HSP90B1 STXBP6 CDH2 CALR FLNA L1CAM CDH10 PKP2 CDH7 DSP CDH20 LIN7B CDH6 IGSF21 PTK2B CDH18 CDH12 CDH4 SIPA1L3 TGFBR1 FLRT3 DSC2 DSC3 TIAM1 CLDN1 DLC1 CLMP STX3 KLF11 PTPRM CDC42EP4 MYADM ALKBH6 GABRA3 GABRA1 CBLN4 CAMK2B SYT1 ROGDI ACHE RPH3A SYNGR1 CHRNA4 GRIK5 WASF1 FRMD4B TANC1 SLC2A1 OLFM3 SYT11 SYT4 FAIM2 ATAD1 PPP3CA …
4.27454e-17	52	512	Presynapse	SYT1 SYNGR1 SLC32A1 GRIK5 HSPA8 NTS CPLX2 NTRK2 SV2A STX3 CDH2 GRM8 SV2B CNTN1 CDH10 ATP2B4 ROGDI OPRK1 CHRNA4 HTR2A LIN7B PTN DVL1 WFS1 KCNIP3 TANC1 IGSF21 CNR1 ADRA1A CANX SYT11 SYT4 CNTN6 FXYD6 PPFIA4 SLC4A10 GPM6A KCNA6 CNTNAP4 ADCY8 SLC6A1 NCSTN HTR3A NLGN1 PLEKHG5 KCTD12 CHRM2 PDE4B DRD1 RPH3A FLRT3 CRHBP
1.36263e-16	59	667	Postsynapse	LRRTM2 CACNG3 GABRA3 GABRA1 GRIK5 HSPA8 PTK2B CLSTN3 NTRK2 STX3 CDH2 PPP3CA CNTN1 CDH10 PSD OPRK1 CHRNA4 HTR2A LIN7B PTN DVL1 WASF1 TANC1 IGSF21 ADRA1A FLRT3 CANX SYT11 FAIM2 FXYD6 ITPKA ATAD1 ARRB2 GLRA3 GABRB2 LRRC4C DGKZ GPM6A GRIA4 ADCY8 TIAM1 SLC6A1 GRASP NSMF HTR3A NLGN1 PRNP SLITRK1 KCTD12 CHRM2 DDN PDE4B DRD1 FLNA SRC ADGRA1 LPAR1 LRRTM3 SPOCK1
8.43757e-16	22	84	Intrinsic component of presynaptic membrane	CDH2 CNTN1 CDH10 ATP2B4 OPRK1 CHRNA4 HTR2A GRIK5 CNR1 ADRA1A CANX SYT11 CNTN6 FXYD6 GPM6A CNTNAP4 ADCY8 SLC6A1 NCSTN HTR3A CHRM2 DRD1
GO-biological process
FDR	Genes in list	Total genes	Functional Category	Genes
8.0636e-23	75	746	Anterograde trans-synaptic signaling	IQSEC2 CACNG3 GABRA3 GABRA1 SYT1 CHRNA4 HTR2A LIN7B GRIK5 SYT11 SYT4 CLSTN3 GLRA3 GABRB2 CPLX2 NTRK2 HTR3A STX3 NLGN1 CDH2 HTR1F GRM8 CHRM2 HRH1 ACHE DRD1 TAC1 KIF1B PTGS2 RPH3A SYNGR1 LGMN PTN DVL1 PLCL1 CNR1 PTK2B ADRA1A GFAP SERPINE2 ITPKA PPP3CA ARRB2 SLC4A10 CRHBP LRRTM2 LRRC4C CNTNAP4 ADCY8 SLC6A1 KIT SV2A NCSTN NSMF PRKCE NEUROD2 PLEKHG5 PRNP LYNX1 PLA2G6 SV2B PRKAR1B RELN SRC ATAD1 SLC1A4…
8.0636e-23	75	746	Chemical synaptic transmission	IQSEC2 CACNG3 GABRA3 GABRA1 SYT1 CHRNA4 HTR2A LIN7B GRIK5 SYT11 SYT4 CLSTN3 GLRA3 GABRB2 CPLX2 NTRK2 HTR3A STX3 NLGN1 CDH2 HTR1F GRM8 CHRM2 HRH1 ACHE DRD1 TAC1 KIF1B PTGS2 RPH3A SYNGR1 LGMN PTN DVL1 PLCL1 CNR1 PTK2B ADRA1A GFAP SERPINE2 ITPKA PPP3CA ARRB2 SLC4A10 CRHBP LRRTM2 LRRC4C CNTNAP4 ADCY8 SLC6A1 KIT SV2A NCSTN NSMF PRKCE NEUROD2 PLEKHG5 PRNP LYNX1 PLA2G6 SV2B PRKAR1B RELN SRC ATAD1 SLC1A4…
1.24219e-22	75	756	Trans-synaptic signaling	IQSEC2 CACNG3 GABRA3 GABRA1 SYT1 CHRNA4 HTR2A LIN7B GRIK5 SYT11 SYT4 CLSTN3 GLRA3 GABRB2 CPLX2 NTRK2 HTR3A STX3 NLGN1 CDH2 HTR1F GRM8 CHRM2 HRH1 ACHE DRD1 TAC1 KIF1B PTGS2 RPH3A SYNGR1 LGMN PTN DVL1 PLCL1 CNR1 PTK2B ADRA1A GFAP SERPINE2 ITPKA PPP3CA ARRB2 SLC4A10 CRHBP LRRTM2 LRRC4C CNTNAP4 ADCY8 SLC6A1 KIT SV2A NCSTN NSMF PRKCE NEUROD2 PLEKHG5 PRNP LYNX1 PLA2G6 SV2B PRKAR1B RELN SRC ATAD1 SLC1A4…
1.52912e-22	75	762	Synaptic signaling	IQSEC2 CACNG3 GABRA3 GABRA1 SYT1 CHRNA4 HTR2A LIN7B GRIK5 SYT11 SYT4 CLSTN3 GLRA3 GABRB2 CPLX2 NTRK2 HTR3A STX3 NLGN1 CDH2 HTR1F GRM8 CHRM2 HRH1 ACHE DRD1 TAC1 KIF1B PTGS2 RPH3A SYNGR1 LGMN PTN DVL1 PLCL1 CNR1 PTK2B ADRA1A GFAP SERPINE2 ITPKA PPP3CA ARRB2 SLC4A10 CRHBP LRRTM2 LRRC4C CNTNAP4 ADCY8 SLC6A1 KIT SV2A NCSTN NSMF PRKCE NEUROD2 PLEKHG5 PRNP LYNX1 PLA2G6 SV2B PRKAR1B RELN SRC ATAD1 SLC1A4…
1.03159e-20	142	2474	Nervous system development	SLITRK1 LRRTM3 HSPA5 PLP1 CNP SEMA3C MET DVL1 SEMA5A ATXN1 NRSN2 OMG BTBD3 CNTN6 NAV1 STK26 SULF1 CLSTN3 CNTN4 NTRK2 GPM6A SKI AUTS2 SDC2 NLGN1 SEMA3E CDH2 SLITRK4 SULF2 BRINP2 DPF3 ZSWIM8 TUBB3 GABRA1 SYT1 PTN CLU SYT4 SERPINE2 GABRB2 LRRC4C SPOCK1 PTPRM CALR PLK5 L1CAM MYCBP2 CNTN1 HGF CAMK2B ATP2B4 PSD CDON NCOA1 TYRO3 CECR2 SLC32A1 MAPK3 TGFBR1 EHD1 SOX6 WASF1 HMGCS1 WLS MYCL IGSF21 SLC2A1 PR…
9.30029e-20	55	468	Regulation of trans-synaptic signaling	IQSEC2 CACNG3 GRIK5 CLSTN3 CPLX2 NTRK2 NLGN1 CDH2 GRM8 ACHE DRD1 TAC1 SYT1 PTGS2 SYNGR1 LGMN CHRNA4 HTR2A PTN DVL1 PLCL1 CNR1 PTK2B ADRA1A GFAP SYT4 SERPINE2 ITPKA PPP3CA ARRB2 SLC4A10 LRRTM2 LRRC4C CNTNAP4 ADCY8 SLC6A1 KIT NCSTN NSMF STX3 PRKCE NEUROD2 PLEKHG5 PRNP CHRM2 PLA2G6 PRKAR1B RELN HRH1 SRC ATAD1 CX3CL1 CAMK2B SYT11 CNTN4
9.30029e-20	55	467	Modulation of chemical synaptic transmission	IQSEC2 CACNG3 GRIK5 CLSTN3 CPLX2 NTRK2 NLGN1 CDH2 GRM8 ACHE DRD1 TAC1 SYT1 PTGS2 SYNGR1 LGMN CHRNA4 HTR2A PTN DVL1 PLCL1 CNR1 PTK2B ADRA1A GFAP SYT4 SERPINE2 ITPKA PPP3CA ARRB2 SLC4A10 LRRTM2 LRRC4C CNTNAP4 ADCY8 SLC6A1 KIT NCSTN NSMF STX3 PRKCE NEUROD2 PLEKHG5 PRNP CHRM2 PLA2G6 PRKAR1B RELN HRH1 SRC ATAD1 CX3CL1 CAMK2B SYT11 CNTN4
1.30733e-18	197	4319	Regulation of biological quality	IQSEC2 SLITRK1 SLITRK4 FLNA CACNG3 TAC1 GABRA3 GABRA1 ATP2B4 SYT1 ROGDI ATP6AP1 SEMA3C TYRO3 CHGA CHRNA4 HTR2A LIN7B ATP1A3 SEMA5A FOXO3 IDE ADRA1A WIPF3 SYT11 SYT4 CLSTN3 SLC4A10 ACKR2 GLRA3 CRHBP GABRB2 CPLX2 VIP FOXO1 UBASH3B AUTS2 ACE RNF180 HTR3A STX3 FTH1 BSCL2 SEMA3E DHCR7 CDC42EP4 USP7 SLC39A10 SRC NFKB1 SERPINE2 DRD1 DKK3 ACHE DVL1 WFS1 CLU OS9 RBP4 TMBIM6 TMCO1 IQGAP2 ANGPT1 PRKCA NLGN1…
3.83713e-17	105	1683	Neurogenesis	SEMA3C MET SEMA5A PLP1 OMG BTBD3 CNTN6 NAV1 STK26 CNTN4 NTRK2 GPM6A SKI AUTS2 SDC2 SEMA3E CDH2 SLITRK1 SLITRK4 BRINP2 ZSWIM8 TUBB3 SYT1 PTN CLU SYT4 SERPINE2 LRRC4C SPOCK1 NLGN1 PTPRM CALR PLK5 L1CAM MYCBP2 CNTN1 HGF HSPA5 PSD CDON NCOA1 CECR2 MAPK3 TGFBR1 DVL1 EHD1 SOX6 WASF1 MYCL PROX1 CNR1 FOXO3 OLFM3 ONECUT2 PTK2B FLRT3 BCL11B LDLR GFAP FAIM2 ITPKA PPP3CA SLC4A10 NYAP2 GABRB2 RSPO2 KIRREL3 PC…
5.69732e-17	108	1774	Cell-cell signaling	IQSEC2 CACNG3 GABRA3 GABRA1 DKK3 PKP2 SYT1 TYRO3 CHGA CHRNA4 HTR2A LIN7B GRIK5 MET DVL1 WLS SYT11 SYT4 SULF1 CLSTN3 GLRA3 CRHBP GABRB2 CPLX2 VIP RSPO2 NTRK2 DKK2 HTR3A STX3 NLGN1 CDH2 HTR1F GRM8 CHRM2 SULF2 HRH1 ACHE DRD1 FLNA HGF CD34 TAC1 KIF1B PTGS2 OPRK1 RPH3A SYNGR1 LGMN PTN HMGCR PLCL1 CNR1 FOXO3 PTK2B ADRA1A VGF GFAP SERPINE2 ITPKA PPP3CA ARRB2 SLC4A10 LRRTM2 LRRC4C FOXO1 CNTNAP4 ADCY8 TIA…
8.34663e-17	100	1575	Generation of neurons	SEMA3C MET SEMA5A PLP1 OMG BTBD3 CNTN6 NAV1 STK26 CNTN4 NTRK2 GPM6A SKI AUTS2 SDC2 SEMA3E CDH2 SLITRK1 SLITRK4 BRINP2 ZSWIM8 TUBB3 SYT1 PTN SYT4 SERPINE2 LRRC4C SPOCK1 NLGN1 PTPRM CALR PLK5 L1CAM MYCBP2 CNTN1 HGF HSPA5 PSD CDON NCOA1 CECR2 TGFBR1 DVL1 EHD1 WASF1 MYCL PROX1 CNR1 FOXO3 OLFM3 ONECUT2 PTK2B FLRT3 BCL11B LDLR GFAP FAIM2 ITPKA PPP3CA SLC4A10 NYAP2 GABRB2 RSPO2 KIRREL3 PCDH15 TIAM1 IL34…
1.06544e-14	175	3952	Regulation of signaling	IQSEC2 NEK6 SHISA5 PLEKHG5 FLNA CACNG3 CX3CL1 RRAGD DKK3 CHGA GRIK5 SULF1 CLSTN3 CRHBP CPLX2 VIP RSPO2 NTRK2 HYOU1 UBASH3B DKK2 KIT SKI AUTS2 NLGN1 CDH2 PRNP RCAN2 GRM8 IRAK1 SULF2 SLC39A10 SRC ACHE DRD1 HGF ATP2B4 MARK3 HTR2A MET TGFBR1 TMEM33 WFS1 CD81 SMOC2 ADRA1A FAIM2 TMBIM6 CDH13 NCOR1 ARRB2 FOXO1 FBXL2 ANGPT1 BMPER TNIP2 CALR LYNX1 ATP6AP2 CCBE1 TAC1 GRN HSPA5 PSD CDON SYT1 ATP6AP1 PTGS2 O…
1.39087e-14	173	3903	Regulation of cell communication	IQSEC2 NEK6 SHISA5 PLEKHG5 FLNA CACNG3 CX3CL1 RRAGD DKK3 CHGA GRIK5 SULF1 CLSTN3 CRHBP CPLX2 VIP RSPO2 NTRK2 HYOU1 UBASH3B DKK2 KIT SKI AUTS2 NLGN1 CDH2 PRNP RCAN2 GRM8 IRAK1 SULF2 SLC39A10 SRC ACHE DRD1 HGF ATP2B4 MARK3 HTR2A MET TGFBR1 TMEM33 WFS1 CD81 SMOC2 ADRA1A FAIM2 TMBIM6 CDH13 NCOR1 ARRB2 FOXO1 FBXL2 ANGPT1 BMPER TNIP2 CALR LYNX1 ATP6AP2 CCBE1 TAC1 GRN HSPA5 PSD CDON SYT1 ATP6AP1 PTGS2 O…
1.39087e-14	89	1412	Neuron differentiation	SEMA3C MET SEMA5A PLP1 OMG BTBD3 CNTN6 STK26 CNTN4 NTRK2 GPM6A SKI AUTS2 SDC2 SEMA3E CDH2 SLITRK1 SLITRK4 BRINP2 ZSWIM8 TUBB3 SYT1 SYT4 LRRC4C SPOCK1 NLGN1 PTPRM CALR PLK5 L1CAM MYCBP2 CNTN1 HGF HSPA5 PSD CDON NCOA1 CECR2 PTN TGFBR1 DVL1 EHD1 WASF1 MYCL PROX1 CNR1 FOXO3 OLFM3 ONECUT2 PTK2B FLRT3 BCL11B GFAP FAIM2 ITPKA PPP3CA SLC4A10 NYAP2 GABRB2 RSPO2 KIRREL3 PCDH15 TIAM1 STX3 NEUROD2 ENC1 CNP V…
1.60215e-14	75	1067	Cell morphogenesis	CDH10 SEMA3C CDH7 CDH20 SEMA5A CDH6 PROX1 BTBD3 CNTN6 STK26 CDH13 CNTN4 CDH18 CDH12 AUTS2 SDC2 SEMA3E CDH2 SLITRK1 CDH4 SLITRK4 CDC42EP4 ZSWIM8 TUBB3 SYT1 OLFM4 SIPA1L3 MET CLU SYT4 LRRC4C PTPRM L1CAM MYCBP2 HGF TYRO3 PTN DVL1 LIPA SOX6 WASF1 PTK2B FLRT3 BCL11B ITPKA PPP3CA NYAP2 KIRREL3 PCDH15 GPM6A TIAM1 KIT NLGN1 C1GALT1C1 CNP NDN TRPV2 RELN FLNA SRC LPAR1 ATL1 RREB1 DLC1 CALR MYADM CAMK2B NTR…
1.96031e-14	141	2905	Regulation of localization	IQSEC2 ABLIM3 CACNG3 HGF PRSS8 SYT1 SEMA3C CHGA HTR2A SEMA5A SYT11 SYT4 FXYD6 CRHBP CPLX2 VIP UBASH3B KIT TACR3 SEMA3E PRNP SIRPA ZSWIM8 ATP2B4 NFKB1 NCOR1 DRD1 FLNA CX3CL1 ANKRD13A CD200 LGMN TGFBR1 DVL1 WFS1 CD81 SMOC2 TMEM59 PROX1 PTK2B TMBIM6 CDH13 ANGPT1 PRKCA TIAM1 LRPAP1 BMPER DLC1 STXBP6 CD34 BCAP31 MYCBP2 TAC1 CNTN1 ATP6AP1 PTGS2 OPRK1 CHRNA4 CD99L2 MAPK3 JPH1 GRIK5 PTN EHD1 LAMA4 HMGCR …
2.68027e-14	55	627	Behavior	ATXN1 VIP AUTS2 PRNP TAC1 PTGS2 OPRK1 NCOA1 LGMN CHRNA4 HTR2A PTN DVL1 WFS1 HMGCR TANC1 CNR1 PDE1B LDLR SYT4 SERPINE2 ARRB2 SLC4A10 CRHBP NTRK2 KIRREL3 PCDH15 CNTNAP4 ADCY8 SLC6A1 KIT ITGA5 NCSTN RNF180 NLGN1 TACR3 PRKCE GAA CHD7 NEUROD2 CNP DEAF1 JUN SLITRK1 PLA2G6 DRD1 POMK PRKAR1B RELN HRH1 PSAP EHMT2 PTGDS ATAD1 MCHR1
6.4691e-14	36	282	Cell-cell adhesion via plasma-membrane adhesion molecules	SLITRK1 CDH10 CDH7 CDH20 CDH6 IGSF21 CNTN6 CDH13 CNTN4 CDH18 CDH12 CDH2 CDH4 L1CAM CX3CL1 FLRT3 CD164 PTPRM MYADM PCDH11X DSC2 DSC3 CLSTN3 LRRC4C KIRREL3 PCDH15 ITGA5 CLDN1 NLGN1 PCDH18 PCDHGC5 PCDHAC2 PCDHGA5 PCDHGA8 PCDHGA4 CLDN12
1.14589e-13	154	3382	Regulation of multicellular organismal process	SLITRK1 PKP2 SEMA3C DVL1 SOX6 SEMA5A ADRA1A SULF1 CLSTN3 CRHBP VIP NTRK2 UBASH3B SEMA3E CDH2 CHRM2 SULF2 BRINP2 ZSWIM8 SERPINE2 ACE FLNA CX3CL1 HGF GRN ATP2B4 SYT1 LGMN LAPTM4B CDK6 PTN CD81 SMOC2 PROX1 FOXO3 CLU PTK2B SYT4 LRRC4C SPOCK1 ANGPT1 PRKCA TIAM1 IL34 KIT SKI LRPAP1 BMPER NELL1 BMP1 NLGN1 CD34 DEAF1 CHID1 CALR MYADM ATP6AP2 CCBE1 PLK5 MYCBP2 TAC1 CNTN1 HSPA5 CDON ATP6AP1 PTGS2 OPRK1 NCO…
1.50164e-13	116	2230	Cell development	SEMA3C SEMA5A PROX1 PLP1 OMG BTBD3 CNTN6 STK26 SULF1 CNTN4 NTRK2 GPM6A SKI AUTS2 SDC2 SEMA3E CDH2 PYGO1 SLITRK1 SLITRK4 SULF2 SRC BRINP2 ZSWIM8 TUBB3 GRN SYT1 OLFM4 SIPA1L3 CDK6 PTN MET SYT4 SERPINE2 LRRC4C SPOCK1 NLGN1 PTPRM CALR PLK5 L1CAM MYCBP2 CNTN1 HGF HSPA5 PSD CDON ATP6AP1 NCOA1 TYRO3 CECR2 MAPK3 DVL1 EHD1 SOX6 WASF1 MYCL CNR1 FOXO3 OLFM3 PTBP3 ONECUT2 PTK2B ADRA1A FLRT3 BCL11B LDLR GFAP …
